# Supplementary material for: 8-{[(E)-3-(2-Chloro­phen­yl)acrylo­yloxy]imino}-12,13-ep­oxy­trichethec-9-en-4-yl (E)-3-(2-chloro­phen­yl)acrylate
Source: Acta Crystallogr Sect E Struct Rep Online. 2011 Oct 5;67(Pt 11):o2834. doi: 10.1107/S1600536811039638 (PMC3247573; doi:10.1107/S1600536811039638)
Supplement: Supplementary file 1 [file e-67-o2834-sup1.cif]

##############################################################################
#                                                                            #
# This CIF contains the data in a paper accepted for publication in          #
# Acta Crystallographica Section E. It conforms to the requirements of       #
# Notes for Authors for Acta Crystallographica Section E, and has been       #
# peer reviewed under the auspices of the IUCr Commission on Journals.       #
#                                                                            #
# Full details of the Crystallographic Information File format               #
# are given in the paper "The Crystallographic Information File (CIF):       #
# a New Standard Archive File for Crystallography" by S. R. Hall, F. H.      #
# Allen and I. D. Brown [Acta Cryst. (1991), A47, 655-685].                  #
#                                                                            #
# The current version of the core CIF dictionary is obtainable from          #
# ftp://ftp.iucr.org/pub/cif_core.dic.                                       #
#                                                                            #
# Software is freely available for graphical display of the structure(s)     #
# in this CIF. For information consult the CIF software page                 #
# http://www.iucr.org/resources/cif/software.                                #
#                                                                            #
# This file may be used for bona fide research purposes within the           #
# scientific community so long as proper attribution is given to the journal # 
# article from which it was obtained.                                        #
#                                                                            #
##############################################################################
data_global
_audit_creation_method     SHELXL-97
_journal_date_recd_electronic     2011-09-19
_journal_date_accepted     2011-09-27
_journal_name_full     'Acta Crystallographica, Section E'
_journal_year     2011
_journal_volume     67
_journal_issue     11
_journal_page_first     o2834
_journal_page_last     o2834
_journal_paper_category     QO
_journal_coeditor_code     ZQ2124
_publ_contact_author_name     'Jin-Hao Zhao'
_publ_contact_author_address     'Zhejiang University, Hangzhou, China'
_publ_contact_author_email     'jinhaozhao@zju.edu.cn'
_publ_contact_author_fax     '086 571 86430193'
_publ_contact_author_phone     '0571-86971902'
_publ_section_title
;\
8-{[(<i>E</i>)-3-(2-Chlorophenyl)acryloyloxy]imino}-12,13-epoxytrichethec-9-en-\
4-yl (<i>E</i>)-3-(2-chlorophenyl)acrylate
;
loop_
    _publ_author_name
    _publ_author_address
    'Xiao-Jun Xu'
;
College of Pharmaceutical Science,
Zhejiang University of Technology,
Hangzhou 310032,
People's Republic of China
;
    'Xiao-Liang Li'
;
Department of Chemistry,
Zhejiang Sci-Tech University,
Hangzhou 310018,
People's Republic of China
;
    'Jing-li Cheng'
;
Institute of Pesticide and Environmental Toxicology,
Zhejiang University,
Hangzhou 310029,
People's Republic of China
;
    'Jin-hao Zhao'
;
Institute of Pesticide and Environmental Toxicology,
Zhejiang University,
Hangzhou 310029,
People's Republic of China
;
data_I
_chemical_name_systematic
;
8-{[(<i>E</i>)-3-(2-Chlorophenyl)acryloyloxy]imino}-12,13-epoxytrichethec-
9-en-4-yl (<i>E</i>)-3-(2-chlorophenyl)acrylate
;
_chemical_name_common
;
4-(<i>E</i>)-3-(2-Chlorophenyl)acryloyloxytrichodermin
;
_chemical_formula_moiety     'C33 H31 Cl2 N O6'
_chemical_formula_sum     'C33 H31 Cl2 N O6'
_chemical_formula_iupac     'C33 H31 Cl2 N O6'
_chemical_formula_weight     608.49
_chemical_melting_point     ?
_symmetry_cell_setting     monoclinic
_symmetry_space_group_name_H-M     'P 21'
_symmetry_space_group_name_Hall     'P 2yb'
loop_
    _symmetry_equiv_pos_as_xyz
    'x, y, z'
    '-x, y+1/2, -z'
_cell_length_a     7.2302(4)
_cell_length_b     14.4055(6)
_cell_length_c     14.6663(6)
_cell_angle_alpha     90.00
_cell_angle_beta     94.4140(10)
_cell_angle_gamma     90.00
_cell_volume     1523.03(12)
_cell_formula_units_Z     2
_cell_measurement_reflns_used     9966
_cell_measurement_theta_min     3.1
_cell_measurement_theta_max     27.4
_cell_measurement_temperature     296.0(10)
_exptl_crystal_description     'chunk'
_exptl_crystal_colour     'colourless'
_exptl_crystal_size_max     0.41
_exptl_crystal_size_mid     0.36
_exptl_crystal_size_min     0.29
_exptl_crystal_density_diffrn     1.327
_exptl_crystal_density_meas     ?
_exptl_crystal_density_method     'not measured'
_exptl_crystal_F_000     636
_exptl_absorpt_coefficient_mu     0.259
_exptl_absorpt_correction_type     multi-scan
_exptl_absorpt_process_details     '(ABSCOR; Higashi, 1995)'
_exptl_absorpt_correction_T_min     0.895
_exptl_absorpt_correction_T_max     0.929
_exptl_special_details
;
ESI-MS: 631.5 (<i>M</i>+Na)+ (100%); ^1^H-NMR (500 MHz, CDCl~3~): 8.27--8.15
(2<i>H</i>, dd, J1 = J2 = 16.0 Hz, 2<i>H</i>-CH---Ar), 7.72--7.64 (2<i>H</i>,
m, 2<i>H</i>-3-Ar), 7.47--7.43 (2<i>H</i>, m, 2<i>H</i>-6-Ar), 7.38--7.28
(4<i>H</i>, m, 4<i>H</i>-4,5-Ar), 6.66--6.48 (2<i>H</i>, dd, J1 = J2 = 16.0
Hz, 2<i>H</i>-COCH), 6.10--6.08 (1<i>H</i>, dd, J = 3.5, 7.5 Hz, H4),
5.69--5.67 (1<i>H</i>, d, J = 5.5 Hz, H-10), 3.65 (1<i>H</i>, d, J = 5.5 Hz,
H11), 3.86 (1<i>H</i>, d, J = 7.5 Hz, H2), 3.22--3.21 (1<i>H</i>, d, J = 4.0
Hz, H13), 3.18--3.15 (1<i>H</i>, d, J = 15.5 Hz, H7), 2.99--2.98 (1<i>H</i>,
d, J = 4.0 Hz, H13), 2.71--2.67 (1<i>H</i>, m, H-3), 2.66--2.63 (1<i>H</i>, d,
J = 15.5 Hz, H7), 2.21--2.16 (1<i>H</i>, m, H-3), 2.08 (3<i>H</i>, s, H-16),
1.06 (3<i>H</i>, s, H-14), 0.89 (3<i>H</i>, s, H-15).
;
_diffrn_ambient_temperature     296.0(10)
_diffrn_radiation_type     MoK\a
_diffrn_radiation_wavelength     0.71073
_diffrn_radiation_source     'rolling anode'
_diffrn_radiation_monochromator     graphite
_diffrn_measurement_device_type     'Rigaku R-AXIS RAPID/ZJUG'
_diffrn_measurement_method     \w
_diffrn_detector_area_resol_mean     10.00
_diffrn_reflns_number     15059
_diffrn_reflns_av_R_equivalents     0.0255
_diffrn_reflns_av_sigmaI/netI     0.0385
_diffrn_reflns_theta_min     3.05
_diffrn_reflns_theta_max     27.43
_diffrn_reflns_theta_full     27.43
_diffrn_measured_fraction_theta_max     0.998
_diffrn_measured_fraction_theta_full     0.998
_diffrn_reflns_limit_h_min     -9
_diffrn_reflns_limit_h_max     9
_diffrn_reflns_limit_k_min     -18
_diffrn_reflns_limit_k_max     18
_diffrn_reflns_limit_l_min     -18
_diffrn_reflns_limit_l_max     18
_diffrn_standards_number     ?
_diffrn_standards_interval_count     ?
_diffrn_standards_interval_time     ?
_diffrn_standards_decay_%     ?
_refine_special_details
;
Refinement of <i>F</i>^2^ against ALL reflections. The weighted <i>R</i>-factor
<i>wR</i> and goodness of fit <i>S</i> are based on <i>F</i>^2^, conventional
<i>R</i>-factors <i>R</i> are based on <i>F</i>, with <i>F</i> set to zero for
negative <i>F</i>^2^. The threshold expression of <i>F</i>^2^ >
\s(<i>F</i>^2^) is used only for calculating <i>R</i>-factors(gt) <i>etc</i>.
and is not relevant to the choice of reflections for refinement.
<i>R</i>-factors based on <i>F</i>^2^ are statistically about twice as large
as those based on <i>F</i>, and <i>R</i>- factors based on ALL data will be
even larger.
;
_reflns_number_total     6713
_reflns_number_gt     3890
_reflns_threshold_expression     I>2sigma(I)
_refine_ls_structure_factor_coef     Fsqd
_refine_ls_matrix_type     full
_refine_ls_R_factor_all     0.0952
_refine_ls_R_factor_gt     0.0396
_refine_ls_wR_factor_gt     0.0885
_refine_ls_wR_factor_ref     0.1298
_refine_ls_goodness_of_fit_ref     0.999
_refine_ls_restrained_S_all     1.093
_refine_ls_number_reflns     6713
_refine_ls_number_parameters     384
_refine_ls_number_restraints     7
_refine_ls_hydrogen_treatment     constr
_refine_ls_weighting_scheme     calc
_refine_ls_weighting_details
         'calc w=1/[\s^2^(Fo^2^)+(0.0437P)^2^+0.8334P] where P=(Fo^2^+2Fc^2^)/3'
_atom_sites_solution_hydrogens     geom
_atom_sites_solution_primary     direct
_atom_sites_solution_secondary     difmap
_refine_ls_shift/su_max     0.000
_refine_ls_shift/su_mean     0.000
_refine_diff_density_max     0.402
_refine_diff_density_min     -0.300
_refine_ls_extinction_method     'SHELXL97 (Sheldrick, 2008)'
_refine_ls_extinction_coef     0.0140(15)
_refine_ls_extinction_expression
                                  'Fc^*^=kFc[1+0.001xFc^2^\l^3^/sin(2\q)]^-1/4^'
_refine_ls_abs_structure_details     'Flack (1983), 3099 Friedel pairs'
_refine_ls_abs_structure_Flack     0.02(8)
loop_
    _atom_type_symbol
    _atom_type_description
    _atom_type_scat_dispersion_real
    _atom_type_scat_dispersion_imag
    _atom_type_scat_source
    'C' 'C' 0.0033 0.0016
                         'International Tables Vol C Tables 4.2.6.8 and 6.1.1.4'
    'H' 'H' 0.0000 0.0000
                         'International Tables Vol C Tables 4.2.6.8 and 6.1.1.4'
    'N' 'N' 0.0061 0.0033
                         'International Tables Vol C Tables 4.2.6.8 and 6.1.1.4'
    'O' 'O' 0.0106 0.0060
                         'International Tables Vol C Tables 4.2.6.8 and 6.1.1.4'
    'Cl' 'Cl' 0.1484 0.1585
                         'International Tables Vol C Tables 4.2.6.8 and 6.1.1.4'
_computing_data_collection     'PROCESS-AUTO (Rigaku, 2006)'
_computing_cell_refinement     'PROCESS-AUTO (Rigaku, 2006)'
_computing_data_reduction     'CrystalStructure (Rigaku, 2007)'
_computing_structure_solution     'SHELXS97 (Sheldrick, 2008)'
_computing_structure_refinement     'SHELXL97 (Sheldrick, 2008)'
_computing_molecular_graphics     'ORTEP-3 for Windows (Farrugia, 1997)'
_computing_publication_material     'WinGX (Farrugia, 1999)'
loop_
    _atom_site_type_symbol
    _atom_site_label
    _atom_site_fract_x
    _atom_site_fract_y
    _atom_site_fract_z
    _atom_site_U_iso_or_equiv
    _atom_site_adp_type
    _atom_site_calc_flag
    _atom_site_refinement_flags
    _atom_site_occupancy
    _atom_site_symmetry_multiplicity
    _atom_site_disorder_assembly
    _atom_site_disorder_group
    Cl Cl1 -0.06472(18) 0.61733(11) 0.92949(9) 0.0927(4) Uani d . 1 1 . .
    Cl Cl2 0.1261(2) 0.79377(10) 0.29996(11) 0.1019(5) Uani d . 1 1 . .
    O O1 1.0020(3) 0.56786(16) 0.48929(17) 0.0504(6) Uani d . 1 1 . .
    O O2 0.7296(4) 0.76494(16) 0.56209(17) 0.0543(6) Uani d . 1 1 . .
    O O3 0.6673(3) 0.63093(17) 0.72185(16) 0.0536(6) Uani d . 1 1 . .
    O O4 0.4986(5) 0.5146(2) 0.7750(3) 0.1002(12) Uani d . 1 1 . .
    O O5 0.3826(4) 0.4871(2) 0.24887(18) 0.0630(7) Uani d . 1 1 . .
    O O6 0.3161(6) 0.4193(4) 0.1137(3) 0.129(2) Uani d DU 1 1 . .
    N N1 0.5490(4) 0.4323(2) 0.2564(2) 0.0595(8) Uani d . 1 1 . .
    C C2 0.9633(4) 0.6377(2) 0.5546(2) 0.0491(8) Uani d . 1 1 . .
    H H2 1.0539 0.6883 0.5547 0.059 Uiso calc R 1 1 . .
    C C3 0.9472(5) 0.6005(3) 0.6506(3) 0.0551(9) Uani d . 1 1 . .
    H H3A 0.9799 0.6481 0.6958 0.066 Uiso calc R 1 1 . .
    H H3B 1.0285 0.5476 0.6623 0.066 Uiso calc R 1 1 . .
    C C4 0.7444(5) 0.5718(3) 0.6541(2) 0.0496(8) Uani d . 1 1 . .
    H H4 0.7331 0.5060 0.6696 0.060 Uiso calc R 1 1 . .
    C C5 0.6473(4) 0.5939(2) 0.5573(2) 0.0424(7) Uani d . 1 1 . .
    C C6 0.6787(4) 0.5101(2) 0.4915(2) 0.0440(8) Uani d . 1 1 . .
    C C7 0.6125(5) 0.5343(2) 0.3920(2) 0.0507(9) Uani d . 1 1 . .
    H H7A 0.4800 0.5462 0.3881 0.061 Uiso calc R 1 1 . .
    H H7B 0.6740 0.5905 0.3742 0.061 Uiso calc R 1 1 . .
    C C9 0.8307(5) 0.4096(2) 0.3412(3) 0.0529(9) Uani d . 1 1 . .
    C C8 0.6522(5) 0.4579(2) 0.3274(3) 0.0499(8) Uani d . 1 1 . .
    C C10 0.9381(5) 0.4258(3) 0.4174(3) 0.0557(9) Uani d . 1 1 . .
    H H10 1.0537 0.3973 0.4234 0.067 Uiso calc R 1 1 . .
    C C11 0.8862(5) 0.4870(2) 0.4945(2) 0.0482(8) Uani d . 1 1 . .
    H H11 0.9211 0.4551 0.5523 0.058 Uiso calc R 1 1 . .
    C C12 0.7696(5) 0.6729(2) 0.5303(2) 0.0420(7) Uani d . 1 1 . .
    C C13 0.7247(6) 0.7472(3) 0.4653(3) 0.0580(10) Uani d . 1 1 . .
    H H13A 0.8243 0.7723 0.4321 0.070 Uiso calc R 1 1 . .
    H H13B 0.6044 0.7455 0.4312 0.070 Uiso calc R 1 1 . .
    C C14 0.4438(5) 0.6208(3) 0.5593(3) 0.0581(9) Uani d . 1 1 . .
    H H14A 0.4343 0.6772 0.5934 0.087 Uiso calc R 1 1 . .
    H H14B 0.3783 0.5721 0.5879 0.087 Uiso calc R 1 1 . .
    H H14C 0.3908 0.6298 0.4979 0.087 Uiso calc R 1 1 . .
    C C15 0.5706(6) 0.4250(3) 0.5197(3) 0.0618(10) Uani d . 1 1 . .
    H H15A 0.6037 0.3724 0.4843 0.093 Uiso calc R 1 1 . .
    H H15B 0.4400 0.4367 0.5091 0.093 Uiso calc R 1 1 . .
    H H15C 0.6002 0.4126 0.5835 0.093 Uiso calc R 1 1 . .
    C C16 0.8876(6) 0.3440(3) 0.2685(3) 0.0720(12) Uani d . 1 1 . .
    H H16A 1.0136 0.3247 0.2828 0.108 Uiso calc R 1 1 . .
    H H16B 0.8776 0.3748 0.2103 0.108 Uiso calc R 1 1 . .
    H H16C 0.8079 0.2906 0.2661 0.108 Uiso calc R 1 1 . .
    C C17 0.5438(6) 0.5955(3) 0.7761(3) 0.0633(10) Uani d . 1 1 . .
    C C18 0.4717(6) 0.6688(3) 0.8326(3) 0.0615(10) Uani d . 1 1 . .
    H H18 0.5244 0.7276 0.8317 0.074 Uiso calc R 1 1 . .
    C C19 0.3334(6) 0.6537(3) 0.8852(3) 0.0608(10) Uani d . 1 1 . .
    H H19 0.2873 0.5935 0.8873 0.073 Uiso calc R 1 1 . .
    C C20 0.2477(6) 0.7241(3) 0.9399(2) 0.0585(10) Uani d . 1 1 . .
    C C21 0.3411(7) 0.8050(3) 0.9676(3) 0.0729(12) Uani d . 1 1 . .
    H H21 0.4628 0.8137 0.9530 0.087 Uiso calc R 1 1 . .
    C C22 0.2555(9) 0.8728(4) 1.0165(3) 0.0877(15) Uani d . 1 1 . .
    H H22 0.3199 0.9264 1.0346 0.105 Uiso calc R 1 1 . .
    C C23 0.0763(10) 0.8608(4) 1.0381(4) 0.0973(18) Uani d . 1 1 . .
    H H23 0.0196 0.9063 1.0714 0.117 Uiso calc R 1 1 . .
    C C24 -0.0192(8) 0.7831(4) 1.0113(3) 0.0857(15) Uani d . 1 1 . .
    H H24 -0.1418 0.7759 1.0251 0.103 Uiso calc R 1 1 . .
    C C25 0.0657(6) 0.7153(3) 0.9640(3) 0.0656(11) Uani d . 1 1 . .
    C C26 0.2778(6) 0.4734(4) 0.1713(3) 0.0763(14) Uani d . 1 1 . .
    C C27 0.1139(6) 0.5335(3) 0.1633(3) 0.0686(12) Uani d . 1 1 . .
    H H27 0.0286 0.5240 0.1134 0.082 Uiso calc R 1 1 . .
    C C28 0.0775(5) 0.5998(3) 0.2207(3) 0.0583(9) Uani d . 1 1 . .
    H H28 0.1621 0.6087 0.2710 0.070 Uiso calc R 1 1 . .
    C C29 -0.0846(5) 0.6608(3) 0.2125(2) 0.0576(10) Uani d . 1 1 . .
    C C30 -0.2520(6) 0.6318(4) 0.1689(3) 0.0698(11) Uani d . 1 1 . .
    H H30 -0.2623 0.5720 0.1454 0.084 Uiso calc R 1 1 . .
    C C31 -0.4065(6) 0.6916(4) 0.1599(4) 0.0813(14) Uani d . 1 1 . .
    H H31 -0.5183 0.6711 0.1314 0.098 Uiso calc R 1 1 . .
    C C32 -0.3908(8) 0.7799(4) 0.1935(4) 0.0892(16) Uani d . 1 1 . .
    H H32 -0.4923 0.8197 0.1870 0.107 Uiso calc R 1 1 . .
    C C33 -0.2279(8) 0.8105(4) 0.2363(3) 0.0842(14) Uani d . 1 1 . .
    H H33 -0.2183 0.8706 0.2591 0.101 Uiso calc R 1 1 . .
    C C34 -0.0785(6) 0.7516(3) 0.2454(3) 0.0672(11) Uani d . 1 1 . .
loop_
    _atom_site_aniso_label
    _atom_site_aniso_U_11
    _atom_site_aniso_U_22
    _atom_site_aniso_U_33
    _atom_site_aniso_U_12
    _atom_site_aniso_U_13
    _atom_site_aniso_U_23
    Cl1 0.0732(8) 0.1191(11) 0.0855(8) -0.0194(8) 0.0046(6) 0.0097(8)
    Cl2 0.0834(9) 0.1012(10) 0.1193(11) -0.0005(7) -0.0035(7) -0.0454(9)
    O1 0.0376(13) 0.0466(13) 0.0668(15) -0.0018(10) 0.0037(10) -0.0122(12)
    O2 0.0618(16) 0.0385(12) 0.0630(15) 0.0037(11) 0.0075(12) -0.0072(11)
    O3 0.0580(15) 0.0511(14) 0.0526(13) -0.0015(12) 0.0095(11) -0.0035(12)
    O4 0.128(3) 0.059(2) 0.122(3) -0.014(2) 0.064(2) 0.0020(19)
    O5 0.0541(16) 0.0694(17) 0.0616(15) 0.0174(14) -0.0214(12) -0.0176(13)
    O6 0.114(3) 0.152(3) 0.114(3) 0.059(2) -0.038(2) -0.073(2)
    N1 0.0535(19) 0.0534(17) 0.068(2) 0.0142(15) -0.0163(15) -0.0115(16)
    C2 0.0325(17) 0.0462(18) 0.069(2) -0.0056(15) 0.0032(15) -0.0147(17)
    C3 0.042(2) 0.060(2) 0.061(2) 0.0008(17) -0.0074(16) -0.0075(19)
    C4 0.053(2) 0.0473(19) 0.0482(19) 0.0009(16) -0.0013(16) -0.0035(16)
    C5 0.0335(16) 0.0460(18) 0.0472(17) -0.0020(14) 0.0000(13) -0.0008(14)
    C6 0.0365(18) 0.0396(17) 0.0544(19) -0.0002(14) -0.0064(14) 0.0004(15)
    C7 0.046(2) 0.0465(19) 0.058(2) 0.0080(15) -0.0101(16) -0.0104(17)
    C9 0.052(2) 0.0402(18) 0.065(2) 0.0086(16) -0.0057(17) -0.0101(17)
    C8 0.049(2) 0.0427(18) 0.056(2) 0.0040(15) -0.0092(16) -0.0032(16)
    C10 0.049(2) 0.0450(19) 0.070(2) 0.0134(17) -0.0114(18) -0.0118(19)
    C11 0.0438(19) 0.0410(18) 0.058(2) 0.0047(15) -0.0089(15) -0.0017(16)
    C12 0.0410(19) 0.0313(15) 0.0537(19) 0.0006(13) 0.0028(14) -0.0070(15)
    C13 0.069(3) 0.049(2) 0.056(2) 0.0059(18) 0.0074(18) 0.0017(18)
    C14 0.0392(19) 0.069(2) 0.066(2) 0.0027(19) 0.0039(16) -0.007(2)
    C15 0.061(2) 0.050(2) 0.073(3) -0.0163(19) -0.0029(19) 0.004(2)
    C16 0.076(3) 0.058(2) 0.079(3) 0.020(2) -0.010(2) -0.019(2)
    C17 0.071(3) 0.060(2) 0.060(2) -0.005(2) 0.016(2) 0.006(2)
    C18 0.066(3) 0.063(2) 0.056(2) 0.002(2) 0.0101(19) -0.001(2)
    C19 0.061(2) 0.064(2) 0.059(2) -0.001(2) 0.0131(18) 0.0076(19)
    C20 0.063(3) 0.068(2) 0.045(2) 0.005(2) 0.0067(18) 0.0137(19)
    C21 0.080(3) 0.072(3) 0.068(3) -0.002(3) 0.012(2) 0.010(2)
    C22 0.118(5) 0.069(3) 0.078(3) 0.003(3) 0.021(3) 0.003(3)
    C23 0.131(5) 0.081(4) 0.085(4) 0.019(4) 0.046(3) 0.012(3)
    C24 0.083(3) 0.098(4) 0.080(3) 0.023(3) 0.031(3) 0.018(3)
    C25 0.066(3) 0.078(3) 0.053(2) 0.006(2) 0.008(2) 0.016(2)
    C26 0.063(3) 0.094(3) 0.068(3) 0.027(2) -0.021(2) -0.031(3)
    C27 0.055(2) 0.086(3) 0.061(2) 0.016(2) -0.0186(19) -0.016(2)
    C28 0.047(2) 0.072(3) 0.054(2) 0.0062(19) -0.0057(16) -0.0058(19)
    C29 0.051(2) 0.072(3) 0.0490(19) 0.0049(19) 0.0008(16) 0.0027(19)
    C30 0.057(2) 0.083(3) 0.068(2) 0.001(2) -0.0038(19) 0.016(2)
    C31 0.052(3) 0.105(4) 0.086(3) 0.010(3) 0.000(2) 0.030(3)
    C32 0.074(4) 0.107(5) 0.088(3) 0.029(3) 0.019(3) 0.023(3)
    C33 0.083(4) 0.094(4) 0.077(3) 0.029(3) 0.017(3) 0.001(3)
    C34 0.068(3) 0.076(3) 0.058(2) 0.013(2) 0.007(2) -0.005(2)
_geom_special_details
;
All e.s.d.'s (except the e.s.d. in the dihedral angle between two l.s. planes)
are estimated using the full covariance matrix. The cell e.s.d.'s are taken
into account individually in the estimation of e.s.d.'s in distances, angles
and torsion angles; correlations between e.s.d.'s in cell parameters are only
used when they are defined by crystal symmetry. An approximate (isotropic)
treatment of cell e.s.d.'s is used for estimating e.s.d.'s involving l.s.
planes.
;
loop_
    _geom_bond_atom_site_label_1
    _geom_bond_atom_site_label_2
    _geom_bond_site_symmetry_2
    _geom_bond_distance
    _geom_bond_publ_flag
    Cl1 C25 . 1.750(5) ?
    Cl2 C34 . 1.736(5) ?
    O1 C2 . 1.432(4) ?
    O1 C11 . 1.441(4) ?
    O2 C13 . 1.440(4) ?
    O2 C12 . 1.442(4) ?
    O3 C17 . 1.342(5) ?
    O3 C4 . 1.451(4) ?
    O4 C17 . 1.210(5) ?
    O5 C26 . 1.332(4) ?
    O5 N1 . 1.437(4) ?
    O6 C26 . 1.197(5) ?
    N1 C8 . 1.286(4) ?
    C2 C12 . 1.506(5) ?
    C2 C3 . 1.520(5) ?
    C2 H2 . 0.9800 ?
    C3 C4 . 1.528(5) ?
    C3 H3A . 0.9700 ?
    C3 H3B . 0.9700 ?
    C4 C5 . 1.568(5) ?
    C4 H4 . 0.9800 ?
    C5 C12 . 1.512(4) ?
    C5 C14 . 1.523(5) ?
    C5 C6 . 1.574(5) ?
    C6 C15 . 1.527(5) ?
    C6 C11 . 1.534(5) ?
    C6 C7 . 1.540(5) ?
    C7 C8 . 1.495(5) ?
    C7 H7A . 0.9700 ?
    C7 H7B . 0.9700 ?
    C9 C10 . 1.332(5) ?
    C9 C8 . 1.467(5) ?
    C9 C16 . 1.505(5) ?
    C10 C11 . 1.503(5) ?
    C10 H10 . 0.9300 ?
    C11 H11 . 0.9800 ?
    C12 C13 . 1.453(5) ?
    C13 H13A . 0.9700 ?
    C13 H13B . 0.9700 ?
    C14 H14A . 0.9600 ?
    C14 H14B . 0.9600 ?
    C14 H14C . 0.9600 ?
    C15 H15A . 0.9600 ?
    C15 H15B . 0.9600 ?
    C15 H15C . 0.9600 ?
    C16 H16A . 0.9600 ?
    C16 H16B . 0.9600 ?
    C16 H16C . 0.9600 ?
    C17 C18 . 1.463(6) ?
    C18 C19 . 1.327(5) ?
    C18 H18 . 0.9300 ?
    C19 C20 . 1.461(6) ?
    C19 H19 . 0.9300 ?
    C20 C21 . 1.392(6) ?
    C20 C25 . 1.394(6) ?
    C21 C22 . 1.385(7) ?
    C21 H21 . 0.9300 ?
    C22 C23 . 1.368(8) ?
    C22 H22 . 0.9300 ?
    C23 C24 . 1.358(8) ?
    C23 H23 . 0.9300 ?
    C24 C25 . 1.371(6) ?
    C24 H24 . 0.9300 ?
    C26 C27 . 1.465(6) ?
    C27 C28 . 1.313(5) ?
    C27 H27 . 0.9300 ?
    C28 C29 . 1.462(5) ?
    C28 H28 . 0.9300 ?
    C29 C30 . 1.389(6) ?
    C29 C34 . 1.394(6) ?
    C30 C31 . 1.408(6) ?
    C30 H30 . 0.9300 ?
    C31 C32 . 1.365(8) ?
    C31 H31 . 0.9300 ?
    C32 C33 . 1.364(8) ?
    C32 H32 . 0.9300 ?
    C33 C34 . 1.371(6) ?
    C33 H33 . 0.9300 ?
loop_
    _geom_angle_atom_site_label_1
    _geom_angle_atom_site_label_2
    _geom_angle_atom_site_label_3
    _geom_angle_site_symmetry_1
    _geom_angle_site_symmetry_3
    _geom_angle
    _geom_angle_publ_flag
    C2 O1 C11 . . 112.9(3) ?
    C13 O2 C12 . . 60.6(2) ?
    C17 O3 C4 . . 119.4(3) ?
    C26 O5 N1 . . 113.7(3) ?
    C8 N1 O5 . . 109.5(3) ?
    O1 C2 C12 . . 107.7(3) ?
    O1 C2 C3 . . 113.9(3) ?
    C12 C2 C3 . . 101.6(3) ?
    O1 C2 H2 . . 111.1 ?
    C12 C2 H2 . . 111.1 ?
    C3 C2 H2 . . 111.1 ?
    C2 C3 C4 . . 105.6(3) ?
    C2 C3 H3A . . 110.6 ?
    C4 C3 H3A . . 110.6 ?
    C2 C3 H3B . . 110.6 ?
    C4 C3 H3B . . 110.6 ?
    H3A C3 H3B . . 108.8 ?
    O3 C4 C3 . . 106.5(3) ?
    O3 C4 C5 . . 109.4(3) ?
    C3 C4 C5 . . 106.2(3) ?
    O3 C4 H4 . . 111.5 ?
    C3 C4 H4 . . 111.5 ?
    C5 C4 H4 . . 111.5 ?
    C12 C5 C14 . . 113.5(3) ?
    C12 C5 C4 . . 99.2(3) ?
    C14 C5 C4 . . 113.6(3) ?
    C12 C5 C6 . . 107.5(2) ?
    C14 C5 C6 . . 113.1(3) ?
    C4 C5 C6 . . 108.9(3) ?
    C15 C6 C11 . . 109.7(3) ?
    C15 C6 C7 . . 108.1(3) ?
    C11 C6 C7 . . 108.0(3) ?
    C15 C6 C5 . . 110.4(3) ?
    C11 C6 C5 . . 109.7(3) ?
    C7 C6 C5 . . 111.0(3) ?
    C8 C7 C6 . . 111.9(3) ?
    C8 C7 H7A . . 109.2 ?
    C6 C7 H7A . . 109.2 ?
    C8 C7 H7B . . 109.2 ?
    C6 C7 H7B . . 109.2 ?
    H7A C7 H7B . . 107.9 ?
    C10 C9 C8 . . 118.9(3) ?
    C10 C9 C16 . . 122.1(3) ?
    C8 C9 C16 . . 119.0(3) ?
    N1 C8 C9 . . 115.2(3) ?
    N1 C8 C7 . . 126.6(3) ?
    C9 C8 C7 . . 118.1(3) ?
    C9 C10 C11 . . 124.8(3) ?
    C9 C10 H10 . . 117.6 ?
    C11 C10 H10 . . 117.6 ?
    O1 C11 C10 . . 104.7(3) ?
    O1 C11 C6 . . 113.2(3) ?
    C10 C11 C6 . . 114.0(3) ?
    O1 C11 H11 . . 108.2 ?
    C10 C11 H11 . . 108.2 ?
    C6 C11 H11 . . 108.2 ?
    O2 C12 C13 . . 59.6(2) ?
    O2 C12 C2 . . 116.0(3) ?
    C13 C12 C2 . . 124.0(3) ?
    O2 C12 C5 . . 118.1(3) ?
    C13 C12 C5 . . 128.3(3) ?
    C2 C12 C5 . . 103.7(3) ?
    O2 C13 C12 . . 59.8(2) ?
    O2 C13 H13A . . 117.8 ?
    C12 C13 H13A . . 117.8 ?
    O2 C13 H13B . . 117.8 ?
    C12 C13 H13B . . 117.8 ?
    H13A C13 H13B . . 114.9 ?
    C5 C14 H14A . . 109.5 ?
    C5 C14 H14B . . 109.5 ?
    H14A C14 H14B . . 109.5 ?
    C5 C14 H14C . . 109.5 ?
    H14A C14 H14C . . 109.5 ?
    H14B C14 H14C . . 109.5 ?
    C6 C15 H15A . . 109.5 ?
    C6 C15 H15B . . 109.5 ?
    H15A C15 H15B . . 109.5 ?
    C6 C15 H15C . . 109.5 ?
    H15A C15 H15C . . 109.5 ?
    H15B C15 H15C . . 109.5 ?
    C9 C16 H16A . . 109.5 ?
    C9 C16 H16B . . 109.5 ?
    H16A C16 H16B . . 109.5 ?
    C9 C16 H16C . . 109.5 ?
    H16A C16 H16C . . 109.5 ?
    H16B C16 H16C . . 109.5 ?
    O4 C17 O3 . . 123.4(4) ?
    O4 C17 C18 . . 126.5(4) ?
    O3 C17 C18 . . 110.1(3) ?
    C19 C18 C17 . . 121.9(4) ?
    C19 C18 H18 . . 119.1 ?
    C17 C18 H18 . . 119.1 ?
    C18 C19 C20 . . 125.2(4) ?
    C18 C19 H19 . . 117.4 ?
    C20 C19 H19 . . 117.4 ?
    C21 C20 C25 . . 116.6(4) ?
    C21 C20 C19 . . 121.7(4) ?
    C25 C20 C19 . . 121.6(4) ?
    C22 C21 C20 . . 121.0(5) ?
    C22 C21 H21 . . 119.5 ?
    C20 C21 H21 . . 119.5 ?
    C23 C22 C21 . . 120.0(5) ?
    C23 C22 H22 . . 120.0 ?
    C21 C22 H22 . . 120.0 ?
    C24 C23 C22 . . 120.4(5) ?
    C24 C23 H23 . . 119.8 ?
    C22 C23 H23 . . 119.8 ?
    C23 C24 C25 . . 119.8(5) ?
    C23 C24 H24 . . 120.1 ?
    C25 C24 H24 . . 120.1 ?
    C24 C25 C20 . . 122.1(5) ?
    C24 C25 Cl1 . . 117.9(4) ?
    C20 C25 Cl1 . . 119.9(4) ?
    O6 C26 O5 . . 123.5(4) ?
    O6 C26 C27 . . 123.9(4) ?
    O5 C26 C27 . . 112.6(4) ?
    C28 C27 C26 . . 125.4(4) ?
    C28 C27 H27 . . 117.3 ?
    C26 C27 H27 . . 117.3 ?
    C27 C28 C29 . . 125.7(4) ?
    C27 C28 H28 . . 117.2 ?
    C29 C28 H28 . . 117.2 ?
    C30 C29 C34 . . 116.4(4) ?
    C30 C29 C28 . . 121.5(4) ?
    C34 C29 C28 . . 122.1(4) ?
    C29 C30 C31 . . 121.1(5) ?
    C29 C30 H30 . . 119.5 ?
    C31 C30 H30 . . 119.5 ?
    C32 C31 C30 . . 119.5(5) ?
    C32 C31 H31 . . 120.2 ?
    C30 C31 H31 . . 120.2 ?
    C33 C32 C31 . . 120.7(5) ?
    C33 C32 H32 . . 119.6 ?
    C31 C32 H32 . . 119.6 ?
    C32 C33 C34 . . 119.4(5) ?
    C32 C33 H33 . . 120.3 ?
    C34 C33 H33 . . 120.3 ?
    C33 C34 C29 . . 122.8(5) ?
    C33 C34 Cl2 . . 117.8(4) ?
    C29 C34 Cl2 . . 119.4(3) ?
loop_
    _geom_torsion_atom_site_label_1
    _geom_torsion_atom_site_label_2
    _geom_torsion_atom_site_label_3
    _geom_torsion_atom_site_label_4
    _geom_torsion_site_symmetry_1
    _geom_torsion_site_symmetry_2
    _geom_torsion_site_symmetry_3
    _geom_torsion_site_symmetry_4
    _geom_torsion
    _geom_torsion_publ_flag
    C26 O5 N1 C8 . . . . 172.1(4) ?
    C11 O1 C2 C12 . . . . -65.2(3) ?
    C11 O1 C2 C3 . . . . 46.7(4) ?
    O1 C2 C3 C4 . . . . -87.5(3) ?
    C12 C2 C3 C4 . . . . 28.0(3) ?
    C17 O3 C4 C3 . . . . -143.0(3) ?
    C17 O3 C4 C5 . . . . 102.6(4) ?
    C2 C3 C4 O3 . . . . -116.5(3) ?
    C2 C3 C4 C5 . . . . 0.1(4) ?
    O3 C4 C5 C12 . . . . 86.8(3) ?
    C3 C4 C5 C12 . . . . -27.8(3) ?
    O3 C4 C5 C14 . . . . -34.0(4) ?
    C3 C4 C5 C14 . . . . -148.6(3) ?
    O3 C4 C5 C6 . . . . -161.0(3) ?
    C3 C4 C5 C6 . . . . 84.4(3) ?
    C12 C5 C6 C15 . . . . 175.6(3) ?
    C14 C5 C6 C15 . . . . -58.3(4) ?
    C4 C5 C6 C15 . . . . 69.0(3) ?
    C12 C5 C6 C11 . . . . 54.6(3) ?
    C14 C5 C6 C11 . . . . -179.3(3) ?
    C4 C5 C6 C11 . . . . -52.0(3) ?
    C12 C5 C6 C7 . . . . -64.7(3) ?
    C14 C5 C6 C7 . . . . 61.5(4) ?
    C4 C5 C6 C7 . . . . -171.2(3) ?
    C15 C6 C7 C8 . . . . -62.5(4) ?
    C11 C6 C7 C8 . . . . 56.1(4) ?
    C5 C6 C7 C8 . . . . 176.3(3) ?
    O5 N1 C8 C9 . . . . -177.8(3) ?
    O5 N1 C8 C7 . . . . -1.6(5) ?
    C10 C9 C8 N1 . . . . -173.9(4) ?
    C16 C9 C8 N1 . . . . 6.7(6) ?
    C10 C9 C8 C7 . . . . 9.6(6) ?
    C16 C9 C8 C7 . . . . -169.8(4) ?
    C6 C7 C8 N1 . . . . 143.3(4) ?
    C6 C7 C8 C9 . . . . -40.6(5) ?
    C8 C9 C10 C11 . . . . 3.5(6) ?
    C16 C9 C10 C11 . . . . -177.1(4) ?
    C2 O1 C11 C10 . . . . 176.1(3) ?
    C2 O1 C11 C6 . . . . 51.4(4) ?
    C9 C10 C11 O1 . . . . -108.8(4) ?
    C9 C10 C11 C6 . . . . 15.4(5) ?
    C15 C6 C11 O1 . . . . -166.7(3) ?
    C7 C6 C11 O1 . . . . 75.8(3) ?
    C5 C6 C11 O1 . . . . -45.3(4) ?
    C15 C6 C11 C10 . . . . 73.8(4) ?
    C7 C6 C11 C10 . . . . -43.8(4) ?
    C5 C6 C11 C10 . . . . -164.8(3) ?
    C13 O2 C12 C2 . . . . 115.8(4) ?
    C13 O2 C12 C5 . . . . -120.1(4) ?
    O1 C2 C12 O2 . . . . -156.3(3) ?
    C3 C2 C12 O2 . . . . 83.8(3) ?
    O1 C2 C12 C13 . . . . -86.7(4) ?
    C3 C2 C12 C13 . . . . 153.4(3) ?
    O1 C2 C12 C5 . . . . 72.6(3) ?
    C3 C2 C12 C5 . . . . -47.4(3) ?
    C14 C5 C12 O2 . . . . 37.1(4) ?
    C4 C5 C12 O2 . . . . -83.8(3) ?
    C6 C5 C12 O2 . . . . 162.9(3) ?
    C14 C5 C12 C13 . . . . -34.9(5) ?
    C4 C5 C12 C13 . . . . -155.8(3) ?
    C6 C5 C12 C13 . . . . 90.9(4) ?
    C14 C5 C12 C2 . . . . 167.0(3) ?
    C4 C5 C12 C2 . . . . 46.2(3) ?
    C6 C5 C12 C2 . . . . -67.1(3) ?
    C2 C12 C13 O2 . . . . -102.6(3) ?
    C5 C12 C13 O2 . . . . 103.4(4) ?
    C4 O3 C17 O4 . . . . 3.8(6) ?
    C4 O3 C17 C18 . . . . -174.6(3) ?
    O4 C17 C18 C19 . . . . -5.6(7) ?
    O3 C17 C18 C19 . . . . 172.8(4) ?
    C17 C18 C19 C20 . . . . -176.8(4) ?
    C18 C19 C20 C21 . . . . -22.9(6) ?
    C18 C19 C20 C25 . . . . 154.5(4) ?
    C25 C20 C21 C22 . . . . 0.0(6) ?
    C19 C20 C21 C22 . . . . 177.5(4) ?
    C20 C21 C22 C23 . . . . -0.2(7) ?
    C21 C22 C23 C24 . . . . -0.5(8) ?
    C22 C23 C24 C25 . . . . 1.4(8) ?
    C23 C24 C25 C20 . . . . -1.6(7) ?
    C23 C24 C25 Cl1 . . . . -179.0(4) ?
    C21 C20 C25 C24 . . . . 0.9(6) ?
    C19 C20 C25 C24 . . . . -176.6(4) ?
    C21 C20 C25 Cl1 . . . . 178.3(3) ?
    C19 C20 C25 Cl1 . . . . 0.8(5) ?
    N1 O5 C26 O6 . . . . 1.4(7) ?
    N1 O5 C26 C27 . . . . -177.1(4) ?
    O6 C26 C27 C28 . . . . -172.9(6) ?
    O5 C26 C27 C28 . . . . 5.6(7) ?
    C26 C27 C28 C29 . . . . 179.2(4) ?
    C27 C28 C29 C30 . . . . 28.8(6) ?
    C27 C28 C29 C34 . . . . -149.4(4) ?
    C34 C29 C30 C31 . . . . -0.6(6) ?
    C28 C29 C30 C31 . . . . -178.9(4) ?
    C29 C30 C31 C32 . . . . 0.9(7) ?
    C30 C31 C32 C33 . . . . -0.6(7) ?
    C31 C32 C33 C34 . . . . 0.1(8) ?
    C32 C33 C34 C29 . . . . 0.2(7) ?
    C32 C33 C34 Cl2 . . . . 179.7(4) ?
    C30 C29 C34 C33 . . . . 0.1(6) ?
    C28 C29 C34 C33 . . . . 178.4(4) ?
    C30 C29 C34 Cl2 . . . . -179.5(3) ?
    C28 C29 C34 Cl2 . . . . -1.2(6) ?
