# Supplementary material for: 8-{[(E)-3-(2-Chloro­phen­yl)acrylo­yloxy]imino}-12,13-ep­oxy­trichethec-9-en-4-yl (E)-3-(2-chloro­phen­yl)acrylate
Source: Acta Crystallogr Sect E Struct Rep Online. 2011 Oct 5;67(Pt 11):o2834. doi: 10.1107/S1600536811039638 (PMC3247573; doi:10.1107/S1600536811039638)
Supplement: Supplementary file 2 [file e-67-o2834-Isup2.hkl]

#
# h,k,l, Fc-squared, Fo-squared, sigma(Fo-squared) and status flag
#
data_I
_shelx_title ' mmtw15 in P 21'
_shelx_refln_list_code          4
_shelx_F_calc_maximum      124.10
_exptl_crystal_F_000       636.00
_reflns_d_resolution_high  0.7713
 
loop_
 _symmetry_equiv_pos_as_xyz
 'x, y, z'
 '-x, y+1/2, -z'
 
_cell_length_a     7.2302
_cell_length_b    14.4055
_cell_length_c    14.6663
_cell_angle_alpha  90.000
_cell_angle_beta   94.414
_cell_angle_gamma  90.000
 
_shelx_F_squared_multiplier     1.000
 
loop_
 _refln_index_h
 _refln_index_k
 _refln_index_l
 _refln_F_squared_calc
 _refln_F_squared_meas
 _refln_F_squared_sigma
 _refln_observed_status
   2 -18   0        3.60        4.77      3.93 o
   1 -17   0       12.27       15.05      3.93 o
   2 -17   0        3.47        1.80      2.62 o
   3 -17   0       18.43       11.05     11.63 o
   1 -16   0        5.69        6.82      5.27 o
   2 -16   0        6.82        4.88      4.62 o
   3 -16   0       20.73       -0.07      4.82 o
   4 -16   0       27.47       29.28     20.42 o
   1 -15   0       38.53       36.91      4.49 o
   2 -15   0       66.33       69.69      4.87 o
   3 -15   0        2.05        1.00      2.78 o
   4 -15   0       10.70        4.95      4.74 o
   5 -15   0       16.84       25.52      5.10 o
   1 -14   0       38.56       45.55      3.41 o
   2 -14   0       21.94       30.07      7.46 o
   3 -14   0        3.38        3.88      2.78 o
   4 -14   0        2.36        0.96      2.97 o
   5 -14   0        1.84        8.15      8.19 o
   6 -14   0        1.82        8.16      5.17 o
   1 -13   0       76.51       88.14      5.74 o
   2 -13   0       60.92       50.29      3.83 o
   3 -13   0        5.93        6.28      3.51 o
   4 -13   0       10.71       10.44      3.38 o
   5 -13   0       18.09        8.51     10.62 o
   6 -13   0       14.70       20.33     14.81 o
   0 -12   0       74.82       75.48      4.07 o
   1 -12   0       58.68       53.89      3.29 o
   2 -12   0       92.36      112.40      5.35 o
   3 -12   0       21.03       18.21      3.95 o
   4 -12   0       23.54       26.34      4.65 o
   5 -12   0        5.09        3.93      3.66 o
   6 -12   0       13.67        8.84      9.37 o
   7 -12   0        2.60       -0.03      4.11 o
   1 -11   0       57.35       60.78      3.50 o
   2 -11   0      173.04      178.54      6.45 o
   3 -11   0       64.52       68.27      6.02 o
   4 -11   0       12.59       11.13      4.03 o
   5 -11   0        5.68        3.18      3.31 o
   6 -11   0       20.32        0.31      5.60 o
   7 -11   0       17.82        0.66      4.80 o
   0 -10   0       90.90       87.94      3.65 o
   1 -10   0       30.61       34.27      2.89 o
   2 -10   0      138.39      153.55      7.17 o
   3 -10   0       37.24       49.26      3.60 o
   4 -10   0       61.33       52.83      4.23 o
   5 -10   0        9.48        6.34      3.38 o
   6 -10   0        2.02       -0.34      2.59 o
   7 -10   0        4.12       -0.26      4.11 o
   1  -9   0      230.50      250.62      5.34 o
   2  -9   0       59.53       54.77      2.94 o
   3  -9   0       61.65       64.71      3.66 o
   4  -9   0       71.49       75.81      7.62 o
   5  -9   0       77.21       75.79      6.71 o
   6  -9   0        3.37        1.15      3.43 o
   7  -9   0       27.43       32.44     21.16 o
   8  -9   0       10.96        0.02      5.01 o
   0  -8   0      505.75      501.64      6.77 o
   1  -8   0       61.34       55.87      2.83 o
   2  -8   0       54.35       61.66      6.12 o
   3  -8   0      159.33      181.67      4.79 o
   4  -8   0        3.56        2.07      3.67 o
   5  -8   0      135.01      133.50      5.44 o
   6  -8   0       28.17       34.50      6.10 o
   7  -8   0       14.29       -0.26      4.07 o
   8  -8   0       10.77        0.90      5.06 o
   1  -7   0      298.66      280.08      4.94 o
   2  -7   0      283.62      303.00      5.43 o
   3  -7   0      353.61      328.17      8.89 o
   4  -7   0      840.85      837.25     12.79 o
   5  -7   0       45.12       33.58      4.72 o
   6  -7   0       36.91       54.13      5.73 o
   7  -7   0       26.68       15.89     12.11 o
   8  -7   0        0.98        1.34      3.94 o
   0  -6   0     4549.21     4351.36     45.28 o
   1  -6   0      329.91      331.95      4.91 o
   2  -6   0       34.55       49.04      2.51 o
   3  -6   0      335.03      328.87      6.02 o
   4  -6   0      335.43      358.99      7.08 o
   5  -6   0       77.71       68.72      6.40 o
   6  -6   0        8.24       10.59      3.72 o
   7  -6   0       18.36        7.58     11.93 o
   8  -6   0       15.67        0.56      5.20 o
   1  -5   0      691.82      684.82      8.14 o
   2  -5   0     1015.11     1077.46     18.14 o
   3  -5   0      299.91      302.12      6.41 o
   4  -5   0       61.29       63.41      4.29 o
   5  -5   0      424.56      436.12      8.79 o
   6  -5   0      171.29      180.37      7.74 o
   7  -5   0       27.14       17.79     14.43 o
   8  -5   0        9.88        0.26      4.58 o
   9  -5   0        7.03       -1.26      4.84 o
   0  -4   0      940.41      867.04      9.44 o
   1  -4   0     3052.56     2923.98     30.50 o
   2  -4   0      624.22      560.21      7.40 o
   3  -4   0       67.01       63.08      3.03 o
   4  -4   0       64.89       82.98      8.05 o
   5  -4   0        0.45       -2.56      2.56 o
   6  -4   0       26.30       40.95      4.62 o
   7  -4   0       67.17       69.45      7.65 o
   8  -4   0       95.84      114.04      7.92 o
   9  -4   0        1.04       -0.98      6.74 o
   1  -3   0     1370.22     1297.49     19.18 o
   2  -3   0     1365.23     1297.64     28.51 o
   3  -3   0      506.34      553.32      8.75 o
   4  -3   0      686.68      679.64     10.18 o
   5  -3   0       32.22       33.99      3.68 o
   6  -3   0       57.38       56.08      5.03 o
   7  -3   0       28.95       13.90     11.90 o
   8  -3   0        3.77        0.58      5.69 o
   9  -3   0       11.93        0.16      5.82 o
   1  -2   0     2326.82     2304.21     22.45 o
   2  -2   0     2498.58     2557.06     26.77 o
   3  -2   0     1279.09     1366.20     16.09 o
   4  -2   0      307.90      326.38      6.36 o
   5  -2   0       19.26       19.86      3.36 o
   6  -2   0       98.16      102.36      5.59 o
   7  -2   0       68.10       74.10      7.06 o
   8  -2   0        7.42        0.07      3.98 o
   9  -2   0        1.67       -0.03      5.98 o
   1  -1   0     6037.55     5953.94     58.42 o
   2  -1   0     1213.66     1154.41     14.74 o
   3  -1   0     1518.68     1496.50     18.27 o
   4  -1   0      646.40      703.04     10.97 o
   5  -1   0      376.65      391.30     16.90 o
   6  -1   0      230.75      224.99      8.96 o
   7  -1   0       19.02       22.86      4.85 o
   8  -1   0       12.13       -0.49      6.47 o
   9  -1   0        2.12        0.39      4.36 o
   2   0   0     1275.53     1269.14     14.45 o
   3   0   0     1999.11     2097.91     24.34 o
   4   0   0       37.88       37.79      4.39 o
   5   0   0      360.62      374.94      8.04 o
   6   0   0      213.19      242.35      7.57 o
   7   0   0       23.77       19.58      4.73 o
   8   0   0        0.13        0.24      5.08 o
   9   0   0        2.45        0.26      5.79 o
   1   1   0     6082.86     6138.96    159.88 o
   2   1   0     1196.20     1145.33     14.39 o
   3   1   0     1500.35     1464.82     17.02 o
   4   1   0      648.90      698.40     12.36 o
   5   1   0      376.73      388.26      8.05 o
   6   1   0      229.92      236.30      9.47 o
   7   1   0       18.11       19.55      4.89 o
   8   1   0       12.03        8.03      7.48 o
   9   1   0        2.28        0.38      6.26 o
   1   2   0     2353.01     2311.16     50.79 o
   2   2   0     2483.75     2562.11     26.90 o
   3   2   0     1287.55     1351.20     15.90 o
   4   2   0      320.38      335.70      6.53 o
   5   2   0       19.11       20.33      3.48 o
   6   2   0      100.78      103.89      5.81 o
   7   2   0       69.43       75.71      6.08 o
   8   2   0        7.46        3.31      5.01 o
   9   2   0        1.79        4.23      7.17 o
   1   3   0     1400.74     1322.46     14.20 o
   2   3   0     1406.74     1330.55     14.62 o
   3   3   0      535.83      578.58      8.99 o
   4   3   0      685.62      667.75     11.27 o
   5   3   0       32.13       29.62      4.48 o
   6   3   0       58.21       63.12      6.04 o
   7   3   0       29.08       27.83      5.93 o
   8   3   0        3.74        4.76      4.74 o
   9   3   0       11.95       11.06     11.50 o
   0   4   0      959.42      892.06     10.16 o
   1   4   0     3052.23     2918.29     30.56 o
   2   4   0      625.47      568.15      7.49 o
   3   4   0       62.46       54.12      4.66 o
   4   4   0       61.61       73.43      3.64 o
   5   4   0        0.34        1.50      2.98 o
   6   4   0       27.72       41.78      5.53 o
   7   4   0       67.43       70.49      7.17 o
   8   4   0       96.58      116.62      9.69 o
   9   4   0        1.14        0.82      4.33 o
   1   5   0      687.29      677.46     10.50 o
   2   5   0     1008.34     1093.06     12.85 o
   3   5   0      299.22      302.39      6.51 o
   4   5   0       59.64       53.45      5.45 o
   5   5   0      424.94      433.54      8.95 o
   6   5   0      173.69      181.15      6.76 o
   7   5   0       27.84       35.95      6.09 o
   8   5   0        9.99        8.65      6.36 o
   9   5   0        7.12        5.23      5.29 o
   0   6   0     4527.85     4364.56     52.75 o
   1   6   0      310.19      309.67      3.89 o
   2   6   0       33.43       48.55      3.21 o
   3   6   0      340.86      334.79      6.12 o
   4   6   0      341.73      363.85     10.42 o
   5   6   0       79.32       73.12      5.60 o
   6   6   0        7.59        8.76      4.56 o
   7   6   0       18.70       12.51     11.90 o
   8   6   0       15.75        6.44      8.10 o
   1   7   0      307.23      283.92      3.68 o
   2   7   0      296.03      324.98      5.45 o
   3   7   0      349.18      322.17      6.85 o
   4   7   0      845.37      844.43     12.82 o
   5   7   0       46.14       43.23      4.11 o
   6   7   0       38.26       39.26      5.01 o
   7   7   0       26.23       20.49     15.31 o
   8   7   0        0.93        0.29      4.21 o
   0   8   0      504.72      511.82      7.36 o
   1   8   0       59.70       55.73      2.05 o
   2   8   0       52.06       54.87      4.55 o
   3   8   0      159.98      187.64      5.68 o
   4   8   0        3.04        3.46      2.51 o
   5   8   0      132.63      138.62      8.33 o
   6   8   0       27.85       30.28      4.73 o
   7   8   0       13.91       10.06     10.35 o
   8   8   0       11.13        9.91     11.01 o
   1   9   0      237.77      257.90      3.77 o
   2   9   0       57.54       54.46      2.31 o
   3   9   0       64.43       67.39      2.59 o
   4   9   0       72.71       73.87      4.25 o
   5   9   0       76.52       70.55      4.83 o
   6   9   0        3.11       -0.44      4.86 o
   7   9   0       27.98       12.92     18.83 o
   8   9   0       10.93        7.58      6.87 o
   0  10   0       92.34       88.04      3.20 o
   1  10   0       28.15       31.23      1.88 o
   2  10   0      139.01      155.55      3.47 o
   3  10   0       38.41       48.34      2.51 o
   4  10   0       62.52       59.23      4.20 o
   5  10   0        9.87        8.56      3.44 o
   6  10   0        2.20       -0.05      2.60 o
   7  10   0        3.90        3.95      4.96 o
   1  11   0       58.65       62.93      2.55 o
   2  11   0      174.57      186.50      3.53 o
   3  11   0       63.73       73.15      3.09 o
   4  11   0       13.32       13.05      3.61 o
   5  11   0        5.12        7.10      4.27 o
   6  11   0       20.83       37.84      8.74 o
   7  11   0       17.97        7.34      7.17 o
   0  12   0       71.10       65.86      3.15 o
   1  12   0       61.38       57.65      2.78 o
   2  12   0       91.47      110.31      3.21 o
   3  12   0       20.89       24.08      2.30 o
   4  12   0       23.08       32.53      2.56 o
   5  12   0        4.84        6.61      3.19 o
   6  12   0       13.39        7.88      9.02 o
   7  12   0        2.57       -0.28      3.33 o
   1  13   0       75.54       89.08      4.32 o
   2  13   0       60.65       54.72      2.51 o
   3  13   0        5.60        5.51      2.00 o
   4  13   0       10.47        9.03      2.23 o
   5  13   0       18.07       11.75      2.85 o
   6  13   0       14.51        1.08      4.66 o
   0  14   0       26.55       27.26      4.92 o
   1  14   0       38.50       43.23      2.64 o
   2  14   0       22.06       25.94      2.55 o
   3  14   0        3.56        3.65      1.97 o
   4  14   0        2.26        1.60      1.94 o
   5  14   0        1.89        1.51      2.82 o
   6  14   0        1.80        0.21      4.13 o
   1  15   0       38.60       42.56      2.78 o
   2  15   0       65.60       83.81      3.20 o
   3  15   0        1.96        0.24      1.82 o
   4  15   0       10.91        4.44      2.18 o
   5  15   0       17.02       -0.15      3.51 o
   0  16   0       12.45       18.18      5.55 o
   1  16   0        5.54        4.13      1.87 o
   2  16   0        6.73        6.78      2.63 o
   3  16   0       20.82        5.69      4.45 o
   4  16   0       27.21       42.15      4.06 o
   1  17   0       12.16        9.80      5.01 o
   2  17   0        3.53        0.67      2.05 o
   3  17   0       18.42       -0.06      2.97 o
   0  18   0        3.97       -0.16      3.74 o
   1  18   0        0.50        0.22      2.47 o
   2  18   0        3.55        2.45      3.17 o
  -2 -18   1        6.83        5.95      3.86 o
   2 -18   1        1.31        0.38      3.62 o
  -3 -17   1       12.17       -0.06      2.26 o
  -2 -17   1        0.04        0.29      2.29 o
  -1 -17   1        2.31        2.80      3.18 o
   1 -17   1        7.75        6.42      3.36 o
   2 -17   1        6.50        1.09      2.61 o
   3 -17   1       11.40        7.22      6.36 o
  -4 -16   1       17.35        0.29      2.36 o
  -3 -16   1       35.80       40.86      4.49 o
  -2 -16   1        5.48        5.35      4.17 o
  -1 -16   1        0.22        2.19      5.36 o
   1 -16   1       10.51       11.31      5.08 o
   2 -16   1        1.77        0.43      2.56 o
   3 -16   1        8.44        3.25      3.85 o
   4 -16   1       23.16       31.81     21.49 o
  -5 -15   1        0.28        7.26      3.77 o
  -4 -15   1        7.41        0.62      3.09 o
  -3 -15   1        1.32       -0.86      3.06 o
  -2 -15   1       17.73       15.20      3.30 o
  -1 -15   1        6.05        3.83      3.36 o
   1 -15   1       33.59       39.14      4.07 o
   2 -15   1       37.90       54.07      4.91 o
   3 -15   1        5.95        2.75      3.33 o
   4 -15   1       19.75       13.11     12.23 o
   5 -15   1       12.39       18.13     18.42 o
  -6 -14   1        1.44        9.12      4.18 o
  -5 -14   1        3.17        4.18      9.97 o
  -4 -14   1        5.42        4.25      5.33 o
  -3 -14   1        0.59        1.33      2.50 o
  -2 -14   1      125.74      134.44      5.01 o
  -1 -14   1        4.34        5.30      2.41 o
   1 -14   1       40.79       39.03      3.73 o
   2 -14   1       54.69       65.49      8.30 o
   3 -14   1       15.86       18.67      3.48 o
   4 -14   1       14.97        4.30      7.61 o
   5 -14   1       11.19       10.88      9.66 o
   6 -14   1        2.19        1.86      3.83 o
  -6 -13   1        3.97        9.23      6.02 o
  -5 -13   1       17.25       23.57      4.27 o
  -4 -13   1        8.48       10.71      3.46 o
  -3 -13   1       93.30      107.98     11.55 o
  -2 -13   1       33.64       36.66      5.54 o
  -1 -13   1        1.07        1.01      2.05 o
   0 -13   1       28.21       33.42      2.44 o
   1 -13   1      167.94      167.35      7.63 o
   2 -13   1       30.89       49.73      3.62 o
   3 -13   1       12.98       11.59      3.07 o
   4 -13   1        3.83        0.51      3.03 o
   5 -13   1        0.67        0.63      2.84 o
   6 -13   1        3.70       -0.95      4.20 o
  -7 -12   1        5.21       -0.51      4.35 o
  -6 -12   1       48.12       51.29     32.12 o
  -5 -12   1       18.80       13.81     12.08 o
  -4 -12   1       35.33       38.48      4.05 o
  -3 -12   1       73.58       78.52      5.08 o
  -2 -12   1      283.88      288.06      6.69 o
  -1 -12   1      196.84      212.12      5.34 o
   0 -12   1      240.82      259.29      8.49 o
   1 -12   1      114.35      125.49      5.35 o
   2 -12   1      334.33      351.64      7.73 o
   3 -12   1        7.01        5.25      2.98 o
   4 -12   1        2.53        2.49      3.40 o
   5 -12   1        1.98       -0.73      2.92 o
   6 -12   1        0.81        1.31      3.43 o
   7 -12   1        5.03        8.94     10.83 o
  -7 -11   1        2.84       -0.05      4.87 o
  -6 -11   1       24.23       27.61     21.18 o
  -5 -11   1        5.70        5.48      4.08 o
  -4 -11   1       30.26       36.64      7.92 o
  -3 -11   1      122.12      120.98      7.20 o
  -2 -11   1        2.82       -0.51      2.43 o
  -1 -11   1       71.94       84.84      5.11 o
   0 -11   1       25.85       21.75      1.89 o
   1 -11   1      195.99      192.19      6.22 o
   2 -11   1       57.96       53.54      5.66 o
   3 -11   1        2.57        4.40      2.66 o
   4 -11   1       25.32       38.18      6.69 o
   5 -11   1       15.93        5.89      7.90 o
   6 -11   1        4.17        0.92      3.19 o
   7 -11   1       13.55        0.28      4.68 o
  -7 -10   1        0.66        0.54      3.75 o
  -6 -10   1        5.44       -0.02      3.26 o
  -5 -10   1       52.79       56.54      5.75 o
  -4 -10   1      292.19      278.02      8.13 o
  -3 -10   1      526.82      545.76     11.55 o
  -2 -10   1      131.25      127.88      4.68 o
  -1 -10   1      130.82      137.77      3.82 o
   0 -10   1       75.32       63.31      2.80 o
   1 -10   1      461.44      483.00      7.48 o
   2 -10   1       39.69       44.54      2.98 o
   3 -10   1       86.29       95.77      4.26 o
   4 -10   1       20.53       20.17      3.51 o
   5 -10   1        4.97        2.58      3.07 o
   6 -10   1        7.48       -0.09      5.46 o
   7 -10   1       16.70       -0.19      7.01 o
  -8  -9   1       22.95        1.37      4.70 o
  -7  -9   1        1.49       -1.29      2.69 o
  -6  -9   1        6.37        3.69      4.40 o
  -5  -9   1      102.48      104.91      5.36 o
  -4  -9   1       20.61       30.19      4.44 o
  -3  -9   1       33.19       33.89      3.18 o
  -2  -9   1      266.84      254.26      6.43 o
  -1  -9   1       31.93       20.88      2.32 o
   0  -9   1      449.85      426.58      7.16 o
   1  -9   1      217.61      200.19      4.11 o
   2  -9   1       76.53       83.91      6.02 o
   3  -9   1       30.41       28.47      4.84 o
   4  -9   1      112.67      122.07      7.34 o
   5  -9   1       26.56       27.59      9.32 o
   6  -9   1        5.82        6.63      6.20 o
   7  -9   1        2.96       -0.95      3.72 o
   8  -9   1        8.43       -0.29      4.62 o
  -8  -8   1        3.37        1.64      4.80 o
  -7  -8   1        5.73        0.51      4.94 o
  -6  -8   1        2.52        2.84      3.77 o
  -5  -8   1      119.24      116.66      8.45 o
  -4  -8   1       74.60       84.90      6.19 o
  -3  -8   1       51.71       53.15      3.22 o
  -2  -8   1      212.52      229.44      5.36 o
  -1  -8   1      901.01      952.23     12.36 o
   0  -8   1      165.90      185.51      3.25 o
   1  -8   1      117.29       93.68      2.81 o
   2  -8   1      618.02      644.01      9.15 o
   3  -8   1      257.90      247.12     11.47 o
   4  -8   1       36.33       40.49      5.34 o
   5  -8   1       39.73       37.43      7.65 o
   6  -8   1      189.00      195.12      7.09 o
   7  -8   1       35.88       29.48     21.69 o
   8  -8   1        5.91        1.08      4.05 o
  -8  -7   1       13.27        0.26      4.65 o
  -7  -7   1        1.96       -0.33      3.13 o
  -6  -7   1       48.60       43.30      4.77 o
  -5  -7   1       63.68       78.82      4.76 o
  -4  -7   1       76.24       90.03      5.01 o
  -3  -7   1      199.00      191.52      5.44 o
  -2  -7   1       14.00       14.76      2.55 o
  -1  -7   1      986.82      939.12     26.85 o
   0  -7   1       79.17       77.35      1.65 o
   1  -7   1       93.76       98.87      2.70 o
   2  -7   1      400.22      462.28      7.72 o
   3  -7   1      288.44      252.18      8.10 o
   4  -7   1       90.83       89.27      8.06 o
   5  -7   1       56.58       57.75      4.26 o
   6  -7   1       71.67       75.18      6.17 o
   7  -7   1       20.55       16.26      8.27 o
   8  -7   1       31.01       -1.05      6.27 o
  -8  -6   1        9.12       -0.91      4.32 o
  -7  -6   1       10.52        4.75      5.01 o
  -6  -6   1       16.59       18.58      4.15 o
  -5  -6   1        8.84       15.63      3.44 o
  -4  -6   1      104.12      100.54      5.00 o
  -3  -6   1      920.03      980.59     13.67 o
  -2  -6   1      272.37      261.44      4.81 o
  -1  -6   1      581.58      526.63      7.32 o
   0  -6   1      857.57      894.42      7.23 o
   1  -6   1      247.56      246.78      4.63 o
   2  -6   1      152.49      142.29      7.75 o
   3  -6   1       34.18       48.12      3.44 o
   4  -6   1      142.18      132.72      4.55 o
   5  -6   1       94.60       97.85      5.95 o
   6  -6   1        4.78        3.11      3.27 o
   7  -6   1        9.64        5.89      4.47 o
   8  -6   1        2.57        0.37      3.78 o
  -9  -5   1        5.04       -0.09      5.10 o
  -8  -5   1        0.74       -0.64      4.72 o
  -7  -5   1       28.46       13.80     12.37 o
  -6  -5   1       44.40       43.28      4.72 o
  -5  -5   1       43.23       45.94      4.16 o
  -4  -5   1      237.71      250.90      6.64 o
  -3  -5   1      572.25      600.19      8.74 o
  -2  -5   1      715.51      684.03      8.81 o
  -1  -5   1      972.24      908.83     16.97 o
   0  -5   1       64.54       62.64      1.42 o
   1  -5   1      465.26      472.69      6.10 o
   2  -5   1      820.30      768.57      9.61 o
   3  -5   1     1348.38     1368.28     16.68 o
   4  -5   1      156.17      142.32      6.49 o
   5  -5   1      160.33      168.36      6.83 o
   6  -5   1       35.58       33.66      4.27 o
   7  -5   1       39.29       54.97      5.92 o
   8  -5   1        8.61       -0.14      4.53 o
  -9  -4   1        1.43       -1.72      3.96 o
  -8  -4   1       23.58        0.56      6.40 o
  -7  -4   1       15.49       11.29      8.54 o
  -6  -4   1      109.46      134.46     11.35 o
  -5  -4   1      137.59      133.76      5.30 o
  -4  -4   1      159.98      187.08      4.97 o
  -3  -4   1      432.56      392.73      6.55 o
  -2  -4   1     2216.91     2164.72     23.48 o
  -1  -4   1      873.02      852.08     10.05 o
   0  -4   1      839.52      752.35      5.99 o
   1  -4   1      393.79      361.08      7.47 o
   2  -4   1      501.47      504.67      6.80 o
   3  -4   1     1488.16     1588.82     25.06 o
   4  -4   1      319.23      312.20      7.01 o
   5  -4   1      461.05      496.09      9.40 o
   6  -4   1      155.58      166.78      8.01 o
   7  -4   1       42.37       29.35     23.42 o
   8  -4   1        4.04        0.23      4.17 o
   9  -4   1        0.74        0.42      4.42 o
  -9  -3   1       13.83       -0.64      5.86 o
  -8  -3   1       10.76        0.48      4.83 o
  -7  -3   1        4.05        0.82      3.94 o
  -6  -3   1       95.74       86.49      6.46 o
  -5  -3   1      373.44      408.30     15.64 o
  -4  -3   1      707.11      750.95     11.87 o
  -3  -3   1       20.26       29.38      2.55 o
  -2  -3   1      240.78      229.86      4.14 o
  -1  -3   1     3046.40     3024.65     30.37 o
   0  -3   1    15399.96    16188.67    120.27 o
   1  -3   1      836.89      808.98      8.68 o
   2  -3   1      308.30      305.12      4.72 o
   3  -3   1      948.26     1059.24     32.57 o
   4  -3   1       60.46       61.97      3.33 o
   5  -3   1      135.63      147.10      6.04 o
   6  -3   1        6.79        7.60      5.90 o
   7  -3   1       15.32        8.79      9.20 o
   8  -3   1        2.62       -0.04      2.37 o
   9  -3   1        7.15       -0.63      6.31 o
  -9  -2   1       15.65       -0.35      5.27 o
  -8  -2   1       31.09       -0.86      6.42 o
  -7  -2   1        9.58        7.76      4.30 o
  -6  -2   1        7.39        7.98      4.39 o
  -5  -2   1       46.29       60.09      4.15 o
  -4  -2   1      261.53      278.99      5.93 o
  -3  -2   1      257.16      252.67      4.90 o
  -2  -2   1     3423.55     3392.97     35.43 o
  -1  -2   1     1973.68     1706.31     15.88 o
   0  -2   1     3940.41     3619.56     44.90 o
   1  -2   1     1084.39     1028.85     10.36 o
   2  -2   1      349.68      324.47     10.51 o
   3  -2   1     1994.53     2083.57     23.53 o
   4  -2   1      436.55      419.27      7.26 o
   5  -2   1      514.17      484.33      9.04 o
   6  -2   1      309.94      333.70      9.65 o
   7  -2   1      118.23      145.47      7.00 o
   8  -2   1        3.53       -0.66      9.81 o
   9  -2   1       10.79       -0.45      5.36 o
  -9  -1   1       15.29        0.37      4.16 o
  -8  -1   1       26.64        0.47      8.47 o
  -7  -1   1        8.40        7.00      4.26 o
  -6  -1   1      113.81      122.22      6.02 o
  -5  -1   1      210.39      219.82      9.02 o
  -4  -1   1     1635.15     1772.40     36.09 o
  -3  -1   1      404.79      395.35      6.29 o
  -2  -1   1      178.26      180.05      3.94 o
  -1  -1   1     2094.39     2019.76     19.34 o
   1  -1   1     9338.07     9930.67    100.43 o
   2  -1   1     1561.68     1498.88     16.05 o
   3  -1   1     3127.99     3086.49     34.79 o
   4  -1   1      140.44      129.15      6.17 o
   5  -1   1       74.75       79.68      4.48 o
   6  -1   1       53.76       57.92      4.93 o
   7  -1   1        5.60        4.94      4.76 o
   8  -1   1        7.34        0.44      3.95 o
   9  -1   1        6.67       -1.41     13.01 o
  -9   0   1        2.51        0.16      5.86 o
  -8   0   1        0.96       -0.05      3.98 o
  -7   0   1       63.01       67.57      6.02 o
  -6   0   1       75.25       77.77      5.40 o
  -5   0   1      237.01      237.99     14.52 o
  -4   0   1      615.46      660.21     10.05 o
  -3   0   1        1.52        1.37      1.70 o
  -2   0   1      900.47      788.21     12.82 o
  -1   0   1      702.14      634.53     10.29 o
   1   0   1      127.26       75.44      5.04 o
   2   0   1      259.93      225.27      4.02 o
   3   0   1       31.58       27.62      2.93 o
   4   0   1      523.93      490.20     19.10 o
   5   0   1       36.37       40.50      3.82 o
   6   0   1        7.51        9.60      3.75 o
   7   0   1       33.78       44.24      6.47 o
   8   0   1       19.02       32.85     24.24 o
   9   0   1       20.84       -0.23      4.27 o
  -9   1   1       15.51       -0.26      4.78 o
  -8   1   1       26.30       23.25     18.01 o
  -7   1   1        8.51        6.82      4.31 o
  -6   1   1      111.36      119.21      5.99 o
  -5   1   1      210.58      221.24      8.82 o
  -4   1   1     1609.97     1713.49     22.15 o
  -3   1   1      416.91      413.52      6.43 o
  -2   1   1      181.32      180.27      5.18 o
  -1   1   1     2141.80     2045.48     19.94 o
   1   1   1     9281.20     9780.00    231.05 o
   2   1   1     1544.00     1461.59     21.99 o
   3   1   1     3169.13     3131.12     55.80 o
   4   1   1      131.33      126.14      4.11 o
   5   1   1       70.78       75.98      4.40 o
   6   1   1       54.86       66.48      6.00 o
   7   1   1        5.17        5.37      4.07 o
   8   1   1        7.28        3.36      4.90 o
   9   1   1        6.76        5.41      7.81 o
  -9   2   1       15.31        6.87      8.72 o
  -8   2   1       31.04       21.08     16.96 o
  -7   2   1        9.91        7.87      5.13 o
  -6   2   1        6.66        5.94      3.68 o
  -5   2   1       44.71       50.63      4.11 o
  -4   2   1      259.50      267.98      6.62 o
  -3   2   1      265.48      258.71      4.92 o
  -2   2   1     3422.76     3399.53     37.06 o
  -1   2   1     1936.13     1672.58     16.50 o
   0   2   1     4006.75     3736.13     53.41 o
   1   2   1     1120.64     1069.12     26.52 o
   2   2   1      363.40      330.39      5.55 o
   3   2   1     1984.41     2048.00     31.35 o
   4   2   1      441.59      429.92      7.34 o
   5   2   1      509.62      496.41     16.39 o
   6   2   1      309.75      327.40     10.21 o
   7   2   1      121.53      143.14      7.17 o
   8   2   1        3.54        2.38      4.33 o
   9   2   1       10.63        6.67      6.57 o
  -9   3   1       13.85        8.16      7.88 o
  -8   3   1       11.04        9.36      9.03 o
  -7   3   1        3.94        0.47      3.92 o
  -6   3   1       94.00       96.41      5.68 o
  -5   3   1      360.67      383.11     13.56 o
  -4   3   1      717.27      729.10     11.63 o
  -3   3   1       23.23       35.43      3.07 o
  -2   3   1      241.94      228.19      4.15 o
  -1   3   1     3051.03     2966.38     31.10 o
   0   3   1    15368.88    16112.39    119.72 o
   1   3   1      834.89      788.98      8.98 o
   2   3   1      298.32      287.47      9.45 o
   3   3   1      952.90     1057.80     16.71 o
   4   3   1       59.09       59.79      3.35 o
   5   3   1      135.58      138.54      6.07 o
   6   3   1        6.70        8.85      3.70 o
   7   3   1       14.80       18.84      4.68 o
   8   3   1        2.67        0.22      2.94 o
   9   3   1        7.15        8.89      7.86 o
  -9   4   1        1.47        1.82      3.98 o
  -8   4   1       22.89       13.21     11.71 o
  -7   4   1       14.72       14.04      4.65 o
  -6   4   1      107.89      128.87      6.15 o
  -5   4   1      138.59      133.79      5.26 o
  -4   4   1      163.36      175.81      5.74 o
  -3   4   1      439.85      387.59      7.19 o
  -2   4   1     2171.72     2095.21     23.54 o
  -1   4   1      854.68      814.11     12.89 o
   0   4   1      845.39      765.70      9.61 o
   1   4   1      400.78      368.73      4.47 o
   2   4   1      522.75      532.18      7.02 o
   3   4   1     1492.62     1608.53     18.95 o
   4   4   1      314.87      302.58      6.85 o
   5   4   1      452.09      497.43     10.64 o
   6   4   1      154.76      157.84      6.46 o
   7   4   1       41.03       53.61      6.77 o
   8   4   1        3.77        4.81      5.41 o
   9   4   1        0.70        1.61      4.95 o
  -9   5   1        4.89        0.70      4.43 o
  -8   5   1        0.88        1.84      4.16 o
  -7   5   1       27.09        7.47      9.95 o
  -6   5   1       43.00       39.33      5.75 o
  -5   5   1       42.86       50.42      6.57 o
  -4   5   1      233.42      236.09      6.59 o
  -3   5   1      578.55      595.15      8.68 o
  -2   5   1      704.37      687.96      9.58 o
  -1   5   1      968.14      896.21      9.64 o
   0   5   1       67.57       66.76      1.78 o
   1   5   1      468.08      480.30      5.24 o
   2   5   1      821.24      773.23     10.55 o
   3   5   1     1332.48     1362.57     16.64 o
   4   5   1      144.44      138.49      5.32 o
   5   5   1      159.47      166.99      5.79 o
   6   5   1       35.69       26.82      5.19 o
   7   5   1       40.18       53.97      5.76 o
   8   5   1        8.46        8.74      8.47 o
  -8   6   1        8.65        5.12      5.48 o
  -7   6   1        9.75       13.67      5.43 o
  -6   6   1       15.89       19.04      4.19 o
  -5   6   1        9.57       15.81      3.50 o
  -4   6   1      104.98       96.99      4.85 o
  -3   6   1      930.22      970.25     12.88 o
  -2   6   1      278.54      262.76      5.87 o
  -1   6   1      565.01      493.89      4.42 o
   0   6   1      868.16      916.08      7.32 o
   1   6   1      245.53      248.64      2.95 o
   2   6   1      147.10      134.54      3.38 o
   3   6   1       32.23       40.57      2.79 o
   4   6   1      141.39      139.47      4.60 o
   5   6   1       94.48      111.73      5.04 o
   6   6   1        4.60        3.18      4.20 o
   7   6   1        9.49        9.26      8.00 o
   8   6   1        2.82        1.56      5.15 o
  -8   7   1       13.37        5.77      5.56 o
  -7   7   1        1.80       -0.70      3.30 o
  -6   7   1       47.15       42.11      4.92 o
  -5   7   1       67.19       80.76      5.59 o
  -4   7   1       71.52       90.25      5.15 o
  -3   7   1      201.41      192.35      6.79 o
  -2   7   1       14.19       16.88      1.90 o
  -1   7   1      988.50      931.61      7.64 o
   0   7   1       82.10       78.92      1.58 o
   1   7   1       90.60       94.09      2.30 o
   2   7   1      408.84      472.68      5.89 o
   3   7   1      287.82      257.18      6.67 o
   4   7   1       96.16       96.93      4.36 o
   5   7   1       57.06       63.86      4.45 o
   6   7   1       72.78       79.79      8.01 o
   7   7   1       20.90       11.74     12.36 o
   8   7   1       30.68       23.50     20.30 o
  -8   8   1        3.23        3.02      4.72 o
  -7   8   1        5.94        8.53      4.39 o
  -6   8   1        2.57        1.53      3.27 o
  -5   8   1      119.54      126.47      8.99 o
  -4   8   1       74.50       78.88      4.92 o
  -3   8   1       50.49       49.71      3.56 o
  -2   8   1      215.19      223.60      3.04 o
  -1   8   1      896.99      966.34     10.36 o
   0   8   1      162.35      180.36      2.54 o
   1   8   1      121.75       99.92      2.45 o
   2   8   1      627.83      645.94      7.57 o
   3   8   1      256.49      257.50      7.62 o
   4   8   1       37.37       31.35      6.36 o
   5   8   1       36.99       39.71      4.68 o
   6   8   1      187.28      196.88      8.88 o
   7   8   1       36.08       39.62      6.56 o
   8   8   1        5.77        1.16      5.13 o
  -8   9   1       22.91       19.42     15.17 o
  -7   9   1        1.42        0.84      3.41 o
  -6   9   1        5.87        4.70      3.71 o
  -5   9   1       99.63       98.23      6.33 o
  -4   9   1       21.66       34.84      3.63 o
  -3   9   1       31.70       36.36      2.91 o
  -2   9   1      267.27      256.34      3.58 o
  -1   9   1       34.01       22.99      2.38 o
   0   9   1      444.12      436.36      4.42 o
   1   9   1      209.65      196.48      4.04 o
   2   9   1       75.88       80.99      2.53 o
   3   9   1       30.37       29.69      2.22 o
   4   9   1      110.29      131.41      5.01 o
   5   9   1       26.54       30.32      4.03 o
   6   9   1        6.12        6.60      3.80 o
   7   9   1        2.86        5.49      5.10 o
   8   9   1        8.43        6.51      6.62 o
  -7  10   1        0.67        0.84      3.63 o
  -6  10   1        5.37        2.87      3.28 o
  -5  10   1       53.05       59.90      4.83 o
  -4  10   1      293.41      283.44     11.89 o
  -3  10   1      528.16      548.32      8.79 o
  -2  10   1      125.51      118.56      2.98 o
  -1  10   1      129.66      145.18      2.83 o
   0  10   1       73.51       65.46      2.50 o
   1  10   1      460.43      489.61      6.55 o
   2  10   1       41.62       43.00      2.35 o
   3  10   1       86.75       92.79      3.49 o
   4  10   1       21.04       24.63      3.48 o
   5  10   1        5.56        3.06      3.91 o
   6  10   1        7.23        9.67      3.84 o
   7  10   1       16.85       10.60     10.68 o
  -7  11   1        2.67        1.83      4.48 o
  -6  11   1       23.99       12.42     14.11 o
  -5  11   1        5.55        6.61      3.45 o
  -4  11   1       30.43       29.74      2.53 o
  -3  11   1      122.52      124.72      3.22 o
  -2  11   1        3.11        1.01      1.15 o
  -1  11   1       73.24       84.80      2.51 o
   0  11   1       26.27       24.23      2.23 o
   1  11   1      196.35      194.97      3.83 o
   2  11   1       58.60       54.42      2.74 o
   3  11   1        2.13        4.16      1.82 o
   4  11   1       23.66       31.38      2.74 o
   5  11   1       16.26       17.25      3.77 o
   6  11   1        4.13        1.17      3.67 o
   7  11   1       13.43        7.53      8.56 o
  -7  12   1        5.43       -1.19      3.96 o
  -6  12   1       48.17       57.05      5.81 o
  -5  12   1       18.78       21.81      3.34 o
  -4  12   1       35.56       35.94      2.57 o
  -3  12   1       75.39       84.13      2.73 o
  -2  12   1      278.40      280.13      4.34 o
  -1  12   1      194.38      215.53      5.05 o
   0  12   1      242.68      273.85      5.08 o
   1  12   1      116.29      127.57      3.71 o
   2  12   1      332.87      352.83      5.34 o
   3  12   1        7.04        4.79      1.91 o
   4  12   1        2.50        2.56      1.82 o
   5  12   1        1.93        2.00      2.48 o
   6  12   1        0.79        0.48      4.39 o
   7  12   1        5.15        1.65      5.26 o
  -6  13   1        4.14        0.15      4.23 o
  -5  13   1       17.61       11.36      5.52 o
  -4  13   1        8.86       10.74      2.16 o
  -3  13   1       92.56      107.16      3.50 o
  -2  13   1       33.64       37.72      2.26 o
  -1  13   1        1.01        1.95      1.96 o
   0  13   1       27.74       34.10      2.64 o
   1  13   1      169.62      173.60      6.86 o
   2  13   1       29.98       47.67      2.73 o
   3  13   1       12.98       10.82      2.23 o
   4  13   1        3.61        4.42      1.93 o
   5  13   1        0.66        0.56      1.99 o
   6  13   1        3.60        1.76      3.36 o
  -6  14   1        1.50       -0.40      3.34 o
  -5  14   1        3.17        1.59      2.32 o
  -4  14   1        5.48        4.92      2.76 o
  -3  14   1        0.61        1.15      1.82 o
  -2  14   1      126.13      136.74      3.47 o
  -1  14   1        4.25        3.46      2.50 o
   0  14   1       26.80       32.70      3.01 o
   1  14   1       39.52       46.65      3.22 o
   2  14   1       55.06       63.95      2.70 o
   3  14   1       16.13       18.72      2.58 o
   4  14   1       15.05       11.26      2.57 o
   5  14   1       10.84        3.98      4.38 o
   6  14   1        2.31        1.81      2.92 o
  -5  15   1        0.33       -0.12      3.56 o
  -4  15   1        7.33        1.70      1.90 o
  -3  15   1        1.29        1.63      2.01 o
  -2  15   1       17.80       18.83      2.16 o
  -1  15   1        5.92        5.26      3.68 o
   0  15   1       36.17       42.12      4.13 o
   1  15   1       34.18       37.36      2.49 o
   2  15   1       37.62       45.64      2.77 o
   3  15   1        6.10        3.57      2.19 o
   4  15   1       19.81       26.25      5.96 o
   5  15   1       12.35        9.87      4.01 o
  -4  16   1       17.21       -0.43      2.25 o
  -3  16   1       35.65       42.52      2.72 o
  -2  16   1        5.21        1.99      1.85 o
  -1  16   1        0.22        2.32      3.05 o
   0  16   1        8.08        8.38      4.00 o
   1  16   1       10.65        6.83      3.05 o
   2  16   1        1.86        0.70      1.56 o
   3  16   1        8.53        4.35      2.93 o
   4  16   1       23.18       29.06      9.16 o
  -3  17   1       12.15       -0.08      2.06 o
  -2  17   1        0.05        0.30      2.47 o
  -1  17   1        2.35        0.08      2.64 o
   0  17   1        1.16        1.20      2.97 o
   1  17   1        7.79        6.60      3.67 o
   2  17   1        6.64        2.82      2.16 o
   3  17   1       11.66       11.29      5.38 o
  -2  18   1        6.76       -0.36      2.82 o
  -1  18   1        0.63        1.71      2.91 o
   0  18   1        2.75        3.11      4.22 o
   1  18   1        0.16        1.73      2.59 o
   2  18   1        1.36        4.14      2.40 o
  -2 -18   2        6.60        3.88      4.52 o
   2 -18   2        7.00        2.98      3.07 o
  -3 -17   2        4.65        0.00      2.40 o
  -2 -17   2        5.38        1.66      3.13 o
  -1 -17   2        8.05        5.79      3.90 o
   1 -17   2       14.22       11.93      3.22 o
   2 -17   2        6.75        5.15      4.25 o
   3 -17   2        2.79        2.98      3.07 o
  -4 -16   2        8.94        0.76      2.81 o
  -3 -16   2        3.71        1.55      2.85 o
  -2 -16   2        2.45        0.91      2.20 o
  -1 -16   2        3.75        3.41      6.05 o
   1 -16   2       21.99       14.70      4.92 o
   2 -16   2        4.26        3.26      2.91 o
   3 -16   2        3.17        2.16      2.85 o
   4 -16   2        4.86        4.20      3.76 o
  -5 -15   2        4.38        4.89      5.95 o
  -4 -15   2        4.93       -0.15      2.82 o
  -3 -15   2        1.72        1.15      2.83 o
  -2 -15   2        4.52        5.16      2.82 o
  -1 -15   2       18.89       11.50      4.26 o
   1 -15   2       42.63       39.76      5.86 o
   2 -15   2       14.07        8.53      6.30 o
   3 -15   2        0.02        0.71      3.01 o
   4 -15   2        2.15        3.31      3.11 o
   5 -15   2        1.52        2.94      5.15 o
  -6 -14   2       11.71        9.60      4.52 o
  -5 -14   2        5.36       11.90      4.48 o
  -4 -14   2        4.06        1.04      3.91 o
  -3 -14   2       17.34       15.04      3.26 o
  -2 -14   2      173.71      182.81      6.50 o
  -1 -14   2       32.27       29.53      3.80 o
   1 -14   2      131.09      144.75      4.66 o
   2 -14   2       43.89       43.24      7.03 o
   3 -14   2       52.56       66.61     10.22 o
   4 -14   2        3.06        2.30      3.18 o
   5 -14   2        0.46       -1.93      2.47 o
   6 -14   2        7.25        7.22      6.27 o
  -6 -13   2        0.63        2.40      3.59 o
  -5 -13   2        1.10       -2.75      2.75 o
  -4 -13   2        8.53       12.95      4.32 o
  -3 -13   2      142.49      142.98      5.39 o
  -2 -13   2       56.04       61.54      3.90 o
  -1 -13   2      158.06      156.90      4.88 o
   0 -13   2       15.44       17.34      3.74 o
   1 -13   2        2.31        4.37      2.22 o
   2 -13   2       30.25       31.13      4.29 o
   3 -13   2       28.09       26.75      5.58 o
   4 -13   2       31.67       30.62     18.84 o
   5 -13   2       15.85        9.52      8.77 o
   6 -13   2        1.01        1.96      3.48 o
  -7 -12   2        5.14        4.83      4.75 o
  -6 -12   2        2.37        3.26      3.70 o
  -5 -12   2       10.09       13.13      3.74 o
  -4 -12   2        9.11       10.60      3.83 o
  -3 -12   2       68.31       72.58      4.32 o
  -2 -12   2      153.97      135.47      5.34 o
  -1 -12   2       12.47       21.11      3.19 o
   0 -12   2        4.60        6.79      1.63 o
   1 -12   2       17.60       18.10      2.35 o
   2 -12   2      415.53      448.46     17.73 o
   3 -12   2       36.51       38.34      3.66 o
   4 -12   2       17.47       16.95      4.59 o
   5 -12   2        1.35        1.75      3.21 o
   6 -12   2        7.06        8.50      8.22 o
   7 -12   2        2.46        1.43      3.81 o
  -7 -11   2       13.32        0.16      3.26 o
  -6 -11   2       28.93        1.01      5.24 o
  -5 -11   2        3.64        5.68      3.30 o
  -4 -11   2       13.82       18.22      3.52 o
  -3 -11   2      106.55      114.27     13.11 o
  -2 -11   2      244.92      249.96      5.83 o
  -1 -11   2      229.56      233.17      5.93 o
   0 -11   2       77.84       81.89      4.54 o
   1 -11   2      329.76      334.73      6.07 o
   2 -11   2       84.00       86.99      6.35 o
   3 -11   2      108.58      113.62      4.68 o
   4 -11   2       56.07       58.29      5.30 o
   5 -11   2       11.71        5.71      5.54 o
   6 -11   2       13.21        6.57      6.61 o
   7 -11   2        1.08        1.83      4.35 o
  -7 -10   2        7.17       -1.05      4.84 o
  -6 -10   2       26.20        0.26      4.73 o
  -5 -10   2        2.97        2.70      3.79 o
  -4 -10   2       79.51       84.36      4.66 o
  -3 -10   2      148.29      145.16      5.08 o
  -2 -10   2       73.01       80.31      3.45 o
  -1 -10   2       44.90       34.82      2.53 o
   0 -10   2       35.91       34.46      4.04 o
   1 -10   2      174.18      145.94      3.78 o
   2 -10   2        6.98        6.62      2.89 o
   3 -10   2      130.76      136.41      5.56 o
   4 -10   2       69.01       58.30     11.07 o
   5 -10   2       59.25       69.92     11.58 o
   6 -10   2       20.85        0.21      6.37 o
   7 -10   2       21.65       -0.09      6.26 o
  -8  -9   2        6.67       -1.07      3.57 o
  -7  -9   2       12.17        0.27      4.56 o
  -6  -9   2       44.96       55.98      5.31 o
  -5  -9   2       43.96       48.29      5.94 o
  -4  -9   2        8.03       13.83      3.83 o
  -3  -9   2      149.14      158.06      5.81 o
  -2  -9   2       40.55       39.32      2.72 o
  -1  -9   2       14.66       17.42      2.02 o
   0  -9   2        4.39        6.93      1.20 o
   1  -9   2       80.14       85.96      3.60 o
   2  -9   2      109.32      128.24      4.25 o
   3  -9   2       85.37       74.91      5.85 o
   4  -9   2      159.42      131.79      7.72 o
   5  -9   2       87.66       93.77      7.60 o
   6  -9   2       12.63        9.10      7.87 o
   7  -9   2        0.87       -0.85      3.93 o
   8  -9   2        2.86       -0.97      4.93 o
  -8  -8   2        6.03       -0.05      4.02 o
  -7  -8   2        1.22       -0.22      2.37 o
  -6  -8   2       54.27       65.80      4.43 o
  -5  -8   2       12.66        9.71      4.36 o
  -4  -8   2       22.34       17.71      3.30 o
  -3  -8   2       48.39       45.11      3.15 o
  -2  -8   2       42.46       46.49      2.72 o
  -1  -8   2      222.80      227.35      4.32 o
   0  -8   2       88.32       90.80      2.42 o
   1  -8   2       23.57       17.90      1.73 o
   2  -8   2      219.30      226.45      4.68 o
   3  -8   2      323.53      304.43      9.49 o
   4  -8   2       38.29       43.79      4.12 o
   5  -8   2      157.28      156.46      6.81 o
   6  -8   2       24.74       16.15     12.87 o
   7  -8   2       13.92       10.45      6.15 o
   8  -8   2        5.08        0.25      5.32 o
  -8  -7   2        4.29        0.83      4.86 o
  -7  -7   2        0.15       -0.10      2.86 o
  -6  -7   2       60.13       66.25      6.34 o
  -5  -7   2       87.96      101.07      6.22 o
  -4  -7   2      237.86      242.45      7.10 o
  -3  -7   2      102.44      105.07      6.87 o
  -2  -7   2      230.96      223.42      4.43 o
  -1  -7   2      643.70      682.62      8.68 o
   0  -7   2       65.00       76.08      1.54 o
   1  -7   2      387.62      400.42      6.29 o
   2  -7   2      235.22      233.65      7.37 o
   3  -7   2       12.29       10.19      3.88 o
   4  -7   2      151.27      167.67      7.16 o
   5  -7   2        0.58        1.95      2.53 o
   6  -7   2        7.88        4.93      3.50 o
   7  -7   2        1.31        1.57      3.59 o
   8  -7   2        9.02       -0.60      3.63 o
  -8  -6   2       17.49        0.24      4.75 o
  -7  -6   2       50.16       46.77     28.00 o
  -6  -6   2        3.78        5.11      4.17 o
  -5  -6   2       82.27       70.42      6.40 o
  -4  -6   2       37.59       39.76      3.94 o
  -3  -6   2      299.41      302.69      6.53 o
  -2  -6   2      283.56      297.28      5.83 o
  -1  -6   2      172.06      164.26      3.25 o
   0  -6   2     1503.57     1465.59     11.18 o
   1  -6   2      229.21      223.49      3.79 o
   2  -6   2      428.57      478.35     10.59 o
   3  -6   2       25.22       31.24      3.40 o
   4  -6   2       21.52       27.71      2.95 o
   5  -6   2       77.65       96.93      7.79 o
   6  -6   2        6.50        9.06      3.72 o
   7  -6   2        8.73        4.95      5.70 o
   8  -6   2       15.68       -0.46      4.61 o
  -9  -5   2        0.23        1.45      5.39 o
  -8  -5   2       15.03        1.41      6.32 o
  -7  -5   2       10.19        3.65      4.78 o
  -6  -5   2       21.22       25.88      7.02 o
  -5  -5   2      133.24      141.20      6.53 o
  -4  -5   2      489.39      507.44      9.62 o
  -3  -5   2      637.58      650.23      8.05 o
  -2  -5   2     1509.79     1528.98     17.47 o
  -1  -5   2     1748.65     1666.16     23.65 o
   0  -5   2       34.06       30.75      1.73 o
   1  -5   2      730.99      712.24     12.83 o
   2  -5   2     2763.42     2710.20     30.20 o
   3  -5   2      150.43      138.92      3.82 o
   4  -5   2       11.16        9.52      3.11 o
   5  -5   2        4.37        5.42      2.92 o
   6  -5   2       56.64       42.08      5.37 o
   7  -5   2       25.86       27.83     17.91 o
   8  -5   2        0.50       -0.01      3.92 o
  -9  -4   2       12.31       -0.85      5.40 o
  -8  -4   2        0.65       -0.27      3.36 o
  -7  -4   2       11.13        7.37      6.35 o
  -6  -4   2      200.66      236.71      7.50 o
  -5  -4   2      412.32      439.94     10.00 o
  -4  -4   2       65.16       71.58      4.36 o
  -3  -4   2     1722.10     1763.02     21.54 o
  -2  -4   2     3084.20     3247.09     38.23 o
  -1  -4   2     1573.98     1502.33     16.38 o
   0  -4   2      334.60      302.85      2.66 o
   1  -4   2       41.34       40.05      3.37 o
   2  -4   2      244.24      241.10      4.09 o
   3  -4   2      380.00      356.31      6.80 o
   4  -4   2      205.92      196.76      5.63 o
   5  -4   2       24.55       20.74      3.55 o
   6  -4   2       77.40       90.89      5.39 o
   7  -4   2       10.03        3.91      4.32 o
   8  -4   2        0.34       -0.54      4.18 o
   9  -4   2        4.06       -0.21      5.27 o
  -9  -3   2        2.47        2.09      6.18 o
  -8  -3   2        6.50        0.71      4.44 o
  -7  -3   2       18.73       22.87      4.99 o
  -6  -3   2      234.43      242.49     11.09 o
  -5  -3   2      358.36      383.74      9.14 o
  -4  -3   2      153.01      148.95      4.57 o
  -3  -3   2      590.49      631.87      9.56 o
  -2  -3   2       16.23       13.35      1.56 o
  -1  -3   2     1744.51     1638.49     17.24 o
   0  -3   2     1117.07     1042.37      8.92 o
   1  -3   2     2235.48     2173.00     22.03 o
   2  -3   2      282.92      268.31      4.32 o
   3  -3   2     1322.79     1391.00     16.40 o
   4  -3   2      123.70      135.63      6.02 o
   5  -3   2       22.00       25.17      6.63 o
   6  -3   2      156.26      162.57      6.34 o
   7  -3   2       29.74        7.87      8.69 o
   8  -3   2       12.37        1.15      5.80 o
   9  -3   2        3.45        2.49      7.29 o
  -9  -2   2       12.02        2.49      5.14 o
  -8  -2   2        3.45        0.73      5.11 o
  -7  -2   2        4.29        4.29      3.85 o
  -6  -2   2        4.84       10.04      3.89 o
  -5  -2   2      104.50      116.70      8.19 o
  -4  -2   2      282.91      294.86      6.16 o
  -3  -2   2      482.05      514.59      7.45 o
  -2  -2   2      619.71      550.80     13.59 o
  -1  -2   2    10458.23    10969.22    113.98 o
   0  -2   2      276.54      263.10      4.03 o
   1  -2   2     5599.21     5932.89     59.71 o
   2  -2   2      422.44      411.10      6.27 o
   3  -2   2     1202.35     1197.32     14.31 o
   4  -2   2      792.06      825.80     12.38 o
   5  -2   2       66.40       70.86      5.15 o
   6  -2   2       62.03       77.34      7.79 o
   7  -2   2       34.29       44.87      5.32 o
   8  -2   2        5.72       -0.91      4.05 o
   9  -2   2       22.07       -0.62      5.59 o
  -9  -1   2        2.65        0.47      6.42 o
  -8  -1   2        6.63       -0.66      4.96 o
  -7  -1   2        1.75        5.09      5.02 o
  -6  -1   2       97.27      106.16      5.86 o
  -5  -1   2       35.20       34.33      3.83 o
  -4  -1   2      470.22      465.00     11.89 o
  -3  -1   2      307.89      280.88      5.24 o
  -2  -1   2     1746.72     1656.17     19.54 o
  -1  -1   2      907.45      767.29      7.42 o
   0  -1   2      247.64      219.29      2.77 o
   1  -1   2      821.03      760.43      9.77 o
   2  -1   2     2519.83     2419.21     25.26 o
   3  -1   2      117.65      103.76      3.27 o
   4  -1   2      134.45      130.15      4.76 o
   5  -1   2      191.55      202.62     12.67 o
   6  -1   2      152.08      161.55      6.32 o
   7  -1   2       58.69       74.84     12.42 o
   8  -1   2        5.17        5.82      7.24 o
   9  -1   2       15.48       -0.28      5.84 o
  -9   0   2        3.18       -0.09      5.29 o
  -8   0   2        3.48       -0.18      3.36 o
  -7   0   2       30.69       23.00      5.14 o
  -6   0   2        0.94        4.08      5.73 o
  -5   0   2       65.29       76.98      4.47 o
  -4   0   2     1038.37      948.57     12.98 o
  -3   0   2     5459.35     5848.97     64.03 o
  -2   0   2       80.67       82.86      5.65 o
  -1   0   2      712.56      684.80      5.72 o
   1   0   2     3856.87     3802.32     59.47 o
   2   0   2      230.71      233.61      3.98 o
   3   0   2      810.23      804.40     14.71 o
   4   0   2      529.74      533.66      8.38 o
   5   0   2      126.14      135.09      5.96 o
   6   0   2        2.57        1.22      2.89 o
   7   0   2        2.68        4.37      4.52 o
   8   0   2        2.42        0.95      3.72 o
   9   0   2       25.71        1.08     11.29 o
  -9   1   2        2.67        0.26      6.66 o
  -8   1   2        6.84       -0.16      4.99 o
  -7   1   2        1.99        4.11      4.13 o
  -6   1   2       93.49      103.82     11.22 o
  -5   1   2       38.12       43.57      5.32 o
  -4   1   2      456.92      455.58      7.86 o
  -3   1   2      290.98      267.46      7.70 o
  -2   1   2     1748.79     1635.91     17.57 o
  -1   1   2      915.45      771.55      7.98 o
   0   1   2      252.72      226.44      5.18 o
   1   1   2      767.71      707.72     21.54 o
   2   1   2     2497.94     2401.65     59.94 o
   3   1   2      109.07       99.36      3.25 o
   4   1   2      133.74      130.85      4.87 o
   5   1   2      189.90      193.94     10.03 o
   6   1   2      156.35      163.50      7.52 o
   7   1   2       57.52       78.66      9.74 o
   8   1   2        4.94        4.31      4.65 o
   9   1   2       15.17       13.78     12.71 o
  -9   2   2       12.17        0.00      4.88 o
  -8   2   2        3.67        1.76      4.26 o
  -7   2   2        4.14        1.61      3.93 o
  -6   2   2        5.12        9.96      3.92 o
  -5   2   2      101.33      110.87      5.75 o
  -4   2   2      289.59      309.32      6.09 o
  -3   2   2      472.99      498.88      7.34 o
  -2   2   2      619.48      544.48     10.54 o
  -1   2   2    10285.66    10763.18     91.70 o
   0   2   2      300.89      264.35      9.70 o
   1   2   2     5623.69     6009.85     60.56 o
   2   2   2      434.32      431.08      5.86 o
   3   2   2     1198.52     1170.36     14.36 o
   4   2   2      765.82      793.06     19.96 o
   5   2   2       65.36       73.66      4.38 o
   6   2   2       64.54       69.80      5.17 o
   7   2   2       35.32       46.88      5.51 o
   8   2   2        5.86        5.42      5.99 o
   9   2   2       22.10       26.53     13.03 o
  -9   3   2        2.53       -0.20      6.11 o
  -8   3   2        6.89        3.81      4.45 o
  -7   3   2       20.15       23.96      6.02 o
  -6   3   2      234.92      242.86      9.44 o
  -5   3   2      368.02      372.95      8.96 o
  -4   3   2      152.23      142.41      4.50 o
  -3   3   2      602.01      624.47      8.69 o
  -2   3   2       19.01       18.42      2.35 o
  -1   3   2     1770.86     1656.87     13.95 o
   0   3   2     1117.66     1015.97      8.72 o
   1   3   2     2226.10     2201.57     22.28 o
   2   3   2      280.00      258.20      4.30 o
   3   3   2     1302.29     1367.57     16.29 o
   4   3   2      119.83      122.44      6.63 o
   5   3   2       23.09       25.32      3.53 o
   6   3   2      156.75      166.58      9.20 o
   7   3   2       29.75       20.76      4.66 o
   8   3   2       12.02       21.08      7.43 o
   9   3   2        3.10        7.01      7.34 o
  -9   4   2       12.48        5.28      5.46 o
  -8   4   2        0.57        0.09      2.92 o
  -7   4   2       11.18        2.54      5.08 o
  -6   4   2      200.62      229.59      7.63 o
  -5   4   2      420.30      433.46     15.00 o
  -4   4   2       60.49       65.20      3.65 o
  -3   4   2     1697.07     1742.96     20.42 o
  -2   4   2     3062.19     3160.39     46.07 o
  -1   4   2     1630.08     1578.99     16.47 o
   0   4   2      344.95      307.77      3.32 o
   1   4   2       42.01       44.01      1.75 o
   2   4   2      252.47      246.45      4.18 o
   3   4   2      386.01      360.87      6.05 o
   4   4   2      214.30      207.33      5.10 o
   5   4   2       25.74       27.29      4.75 o
   6   4   2       79.51       88.31      5.54 o
   7   4   2       10.68       10.21      4.26 o
   8   4   2        0.30        1.37      3.75 o
  -9   5   2        0.25       -1.50      5.28 o
  -8   5   2       14.95       13.09     10.00 o
  -7   5   2       10.56        3.39      4.94 o
  -6   5   2       20.56       23.63      4.40 o
  -5   5   2      134.58      140.77      8.07 o
  -4   5   2      487.90      481.95      8.45 o
  -3   5   2      643.49      639.60      9.22 o
  -2   5   2     1523.98     1512.99     17.29 o
  -1   5   2     1748.50     1695.05     12.51 o
   0   5   2       28.45       27.13      1.62 o
   1   5   2      707.48      673.90      6.52 o
   2   5   2     2775.53     2776.73     33.81 o
   3   5   2      157.73      139.34      3.83 o
   4   5   2       10.75        9.48      3.18 o
   5   5   2        4.10        4.63      2.93 o
   6   5   2       54.89       43.35      8.49 o
   7   5   2       26.39       29.74      5.23 o
   8   5   2        0.57        4.03      5.21 o
  -8   6   2       17.82       10.32     13.47 o
  -7   6   2       51.18       69.80      7.25 o
  -6   6   2        3.64        2.91      3.51 o
  -5   6   2       81.82       71.42      5.60 o
  -4   6   2       34.92       35.42      3.93 o
  -3   6   2      288.11      283.59      5.65 o
  -2   6   2      284.94      286.46      6.55 o
  -1   6   2      169.37      163.29      2.40 o
   0   6   2     1501.78     1465.34     13.37 o
   1   6   2      231.98      224.82      2.60 o
   2   6   2      428.80      472.00      8.81 o
   3   6   2       24.54       27.16      2.69 o
   4   6   2       21.04       25.06      2.97 o
   5   6   2       79.91       92.64      5.28 o
   6   6   2        6.13       12.24      3.75 o
   7   6   2        8.03        6.00      4.24 o
   8   6   2       16.27       10.20      9.93 o
  -8   7   2        4.46        6.16      6.13 o
  -7   7   2        0.24        0.38      3.53 o
  -6   7   2       59.55       66.17      5.43 o
  -5   7   2       90.84      106.40      5.29 o
  -4   7   2      235.00      238.95      6.03 o
  -3   7   2      103.78      108.74      4.48 o
  -2   7   2      225.55      215.67      3.70 o
  -1   7   2      634.10      674.64      6.56 o
   0   7   2       70.96       86.34      2.09 o
   1   7   2      380.42      396.36      3.94 o
   2   7   2      235.14      240.06      3.65 o
   3   7   2       13.67       10.22      2.19 o
   4   7   2      150.56      164.64      6.26 o
   5   7   2        0.34        1.48      3.38 o
   6   7   2        8.38        6.88      3.54 o
   7   7   2        1.23        3.08      4.32 o
   8   7   2        8.80        3.47      6.73 o
  -8   8   2        5.94        8.68      5.96 o
  -7   8   2        1.30       -0.01      2.95 o
  -6   8   2       54.19       61.74      5.46 o
  -5   8   2       12.80       12.29      3.54 o
  -4   8   2       22.62       22.85      3.99 o
  -3   8   2       49.63       49.82      3.30 o
  -2   8   2       37.65       41.69      1.60 o
  -1   8   2      219.82      230.18      3.01 o
   0   8   2       91.22       95.76      2.55 o
   1   8   2       23.19       17.74      1.53 o
   2   8   2      224.79      229.80      4.47 o
   3   8   2      324.41      302.28      6.44 o
   4   8   2       34.92       39.01      4.55 o
   5   8   2      156.69      157.51      6.58 o
   6   8   2       25.50       31.22      6.72 o
   7   8   2       14.05        8.08      8.04 o
   8   8   2        5.09        6.64      6.21 o
  -8   9   2        6.95        5.28      5.38 o
  -7   9   2       12.95       16.01      7.02 o
  -6   9   2       44.94       43.08      8.22 o
  -5   9   2       45.71       48.70      4.50 o
  -4   9   2        8.05       14.69      3.30 o
  -3   9   2      151.60      158.71      3.26 o
  -2   9   2       42.32       41.51      1.57 o
  -1   9   2       14.24       16.18      1.36 o
   0   9   2        4.72        9.40      1.76 o
   1   9   2       81.09       92.01      3.39 o
   2   9   2      106.91      127.11      2.94 o
   3   9   2       84.65       73.09      2.83 o
   4   9   2      158.10      151.46      5.21 o
   5   9   2       90.25      101.11      8.49 o
   6   9   2       12.77       13.03      4.51 o
   7   9   2        0.89        0.34      3.25 o
   8   9   2        2.68        2.02      4.33 o
  -7  10   2        7.20        2.42      3.82 o
  -6  10   2       25.52       38.47      4.73 o
  -5  10   2        3.26        5.46      3.25 o
  -4  10   2       77.65       79.10      4.68 o
  -3  10   2      150.57      158.19      3.17 o
  -2  10   2       72.54       75.54      2.69 o
  -1  10   2       43.58       35.87      1.98 o
   0  10   2       38.18       41.00      3.50 o
   1  10   2      174.69      151.60      3.10 o
   2  10   2        6.87        8.14      1.56 o
   3  10   2      132.64      139.05      4.07 o
   4  10   2       66.71       70.39      3.99 o
   5  10   2       58.28       74.27      5.00 o
   6  10   2       21.60       17.54      5.44 o
   7  10   2       21.52        5.54     11.00 o
  -7  11   2       13.34       -0.34      3.76 o
  -6  11   2       28.79        0.31      4.59 o
  -5  11   2        3.80        2.70      4.05 o
  -4  11   2       13.30       17.05      2.23 o
  -3  11   2      104.13      112.24      3.48 o
  -2  11   2      246.93      261.36      3.97 o
  -1  11   2      230.57      236.13      3.82 o
   0  11   2       80.43       88.89      3.01 o
   1  11   2      319.09      332.40      4.55 o
   2  11   2       85.09       88.94      3.11 o
   3  11   2      110.44      116.09      4.22 o
   4  11   2       55.94       61.55      3.23 o
   5  11   2       11.41       11.51      3.61 o
   6  11   2       13.43       14.28      4.31 o
   7  11   2        1.16        2.28      5.32 o
  -7  12   2        5.01        0.05      4.51 o
  -6  12   2        2.31        0.30      3.67 o
  -5  12   2        9.79        4.54      3.22 o
  -4  12   2        8.79        8.14      1.95 o
  -3  12   2       66.91       74.64      2.69 o
  -2  12   2      154.76      136.18      3.04 o
  -1  12   2       12.75       16.65      1.66 o
   0  12   2        4.28        3.92      2.17 o
   1  12   2       17.67       15.12      1.75 o
   2  12   2      416.96      457.12      6.51 o
   3  12   2       36.76       41.88      2.66 o
   4  12   2       17.36       17.46      2.25 o
   5  12   2        1.31        2.90      3.34 o
   6  12   2        7.09        4.11      4.90 o
   7  12   2        2.29       -0.31      3.75 o
  -6  13   2        0.57       -0.83      4.32 o
  -5  13   2        1.04        0.36      1.63 o
  -4  13   2        8.44       10.31      2.11 o
  -3  13   2      143.35      152.62      3.54 o
  -2  13   2       54.60       63.37      2.35 o
  -1  13   2      159.63      172.07      5.49 o
   0  13   2       16.11       14.63      2.24 o
   1  13   2        1.95        3.90      1.73 o
   2  13   2       29.87       37.00      2.51 o
   3  13   2       28.43       26.79      2.36 o
   4  13   2       31.19       39.28      2.67 o
   5  13   2       16.28       17.35      3.48 o
   6  13   2        0.96       -0.15      3.48 o
  -6  14   2       11.69        0.06      4.78 o
  -5  14   2        5.38        1.57      2.22 o
  -4  14   2        4.05        4.42      1.98 o
  -3  14   2       17.23        9.68      3.71 o
  -2  14   2      176.46      186.62      3.64 o
  -1  14   2       33.45       31.40      3.68 o
   0  14   2       11.39       12.24      2.45 o
   1  14   2      132.05      149.26      3.49 o
   2  14   2       43.16       46.80      2.76 o
   3  14   2       52.94       68.72      2.92 o
   4  14   2        2.83        4.12      2.51 o
   5  14   2        0.52        1.16      2.29 o
   6  14   2        7.23       13.27      3.55 o
  -5  15   2        4.39        0.66      3.14 o
  -4  15   2        4.95        0.32      2.38 o
  -3  15   2        1.77        0.47      1.34 o
  -2  15   2        4.51        4.93      1.57 o
  -1  15   2       18.95       16.33      3.52 o
   0  15   2       28.40       36.31      3.27 o
   1  15   2       43.13       49.33      4.05 o
   2  15   2       14.26       11.45      3.81 o
   3  15   2        0.04        0.50      1.56 o
   4  15   2        2.26        0.49      3.41 o
   5  15   2        1.46        3.84      3.63 o
  -4  16   2        9.14        0.06      2.83 o
  -3  16   2        3.84        1.31      2.61 o
  -2  16   2        2.49       -0.26      2.09 o
  -1  16   2        3.62        4.99      4.09 o
   0  16   2       16.77       22.39      3.88 o
   1  16   2       21.93       10.98      5.22 o
   2  16   2        4.23        3.13      2.26 o
   3  16   2        3.03        2.00      1.92 o
   4  16   2        4.79        4.25      3.98 o
  -3  17   2        4.56        0.25      2.22 o
  -2  17   2        5.32        1.08      2.87 o
  -1  17   2        8.10        2.62      2.84 o
   0  17   2        1.51        1.70      3.04 o
   1  17   2       13.90        8.49      5.02 o
   2  17   2        6.68        5.08      2.95 o
   3  17   2        2.71        2.07      2.19 o
  -2  18   2        6.62        4.77      5.02 o
  -1  18   2        1.47        0.90      2.59 o
   0  18   2        1.86        0.73      3.06 o
   1  18   2        3.47        2.30      2.10 o
   2  18   2        7.04        8.86      4.33 o
  -2 -18   3        0.33        0.31      3.39 o
  -3 -17   3       10.69        5.50      4.50 o
  -2 -17   3        7.69        0.64      3.35 o
  -1 -17   3        5.04        3.36      3.95 o
   2 -17   3        2.75        1.86      2.48 o
   3 -17   3        3.32        2.75      3.22 o
  -4 -16   3        3.21        0.08      3.05 o
  -3 -16   3        1.29        0.11      2.08 o
  -2 -16   3        1.46        2.74      2.54 o
  -1 -16   3        5.54        4.07      4.16 o
   1 -16   3       22.95       27.19      4.87 o
   2 -16   3        6.94        5.17      3.23 o
   3 -16   3        6.01        1.22      3.06 o
   4 -16   3        3.20        2.23      5.10 o
  -5 -15   3        4.78        7.43      5.66 o
  -4 -15   3        4.59       -0.11      2.78 o
  -3 -15   3       17.97       22.57      4.50 o
  -2 -15   3        5.42        4.31      3.14 o
  -1 -15   3       11.49       12.42      4.59 o
   1 -15   3       17.03       18.25     10.67 o
   2 -15   3       29.42       29.19     16.47 o
   3 -15   3       17.95       12.02      7.29 o
   4 -15   3        4.28        3.57      3.36 o
   5 -15   3        2.45        2.68      3.39 o
  -6 -14   3       20.73       25.97     19.42 o
  -5 -14   3        4.55       10.64      4.73 o
  -4 -14   3        3.54        1.93      3.14 o
  -3 -14   3       21.50       28.11      4.19 o
  -2 -14   3       61.80       62.52      4.87 o
  -1 -14   3        0.69        0.75      3.39 o
   1 -14   3       18.00       21.89      2.62 o
   2 -14   3       10.73       13.66      3.08 o
   3 -14   3       36.53       37.57      3.92 o
   4 -14   3       24.29       18.12     14.35 o
   5 -14   3       13.69       13.10      9.43 o
  -6 -13   3        0.85        0.77      3.54 o
  -5 -13   3        3.19       -0.42      4.20 o
  -4 -13   3        5.03        7.61      4.07 o
  -3 -13   3       28.65       37.87      3.77 o
  -2 -13   3       90.56       94.51      4.24 o
  -1 -13   3       21.67       26.82      2.90 o
   0 -13   3        5.02        4.30      3.55 o
   1 -13   3       55.79       72.10      4.89 o
   2 -13   3        8.69       12.37      2.96 o
   3 -13   3      103.26      108.92      4.78 o
   4 -13   3       50.71       60.49      4.81 o
   5 -13   3        3.01        2.05      3.68 o
   6 -13   3        0.26        1.42      4.24 o
  -7 -12   3        1.64        9.22     10.83 o
  -6 -12   3        5.81        6.90      6.95 o
  -5 -12   3        0.85        0.82      2.95 o
  -4 -12   3        9.52        9.98      3.24 o
  -3 -12   3       50.33       50.47      3.81 o
  -2 -12   3        8.95       11.18      2.76 o
  -1 -12   3      399.14      397.62      8.33 o
   0 -12   3      290.17      274.77      4.83 o
   1 -12   3       17.68       18.02      2.20 o
   2 -12   3       86.76       86.32      4.22 o
   3 -12   3       23.75       22.26      3.22 o
   4 -12   3       12.90       12.31      9.81 o
   5 -12   3       25.57       20.52     15.03 o
   6 -12   3        3.35        0.31      3.81 o
  -7 -11   3       20.71       19.66     15.94 o
  -6 -11   3        7.23        4.76      5.15 o
  -5 -11   3        4.53        5.28      4.10 o
  -4 -11   3       11.97       15.42      3.82 o
  -3 -11   3      128.61      140.52      6.87 o
  -2 -11   3      162.88      152.76      4.73 o
  -1 -11   3      113.49      110.47      5.07 o
   0 -11   3        6.55        7.49      2.00 o
   1 -11   3      168.23      172.57      4.97 o
   2 -11   3      127.33      134.96      4.38 o
   3 -11   3       12.43       21.49      3.46 o
   4 -11   3       12.31       14.96      3.92 o
   5 -11   3       36.75        1.06      4.26 o
   6 -11   3        4.23        0.38      5.83 o
   7 -11   3        3.54        0.19      5.41 o
  -7 -10   3       13.86        2.35      5.11 o
  -6 -10   3       18.92       -0.45      7.58 o
  -5 -10   3        6.46        7.09      3.48 o
  -4 -10   3       43.68       44.23      4.00 o
  -3 -10   3      253.50      251.15      6.34 o
  -2 -10   3       94.15       96.69      3.68 o
  -1 -10   3       56.06       59.87      2.84 o
   0 -10   3       47.01       59.87      2.55 o
   1 -10   3      442.71      461.39      7.86 o
   2 -10   3      110.48      111.41      3.81 o
   3 -10   3       61.85       50.84      4.87 o
   4 -10   3       23.14       17.95      5.50 o
   5 -10   3       21.57       -0.07      5.90 o
   6 -10   3       14.44       -0.07     10.44 o
   7 -10   3        5.33       -0.78      6.66 o
  -8  -9   3        4.25       -0.85      8.88 o
  -7  -9   3       15.02        0.09      6.24 o
  -6  -9   3       11.01        4.24      5.01 o
  -5  -9   3      127.27      143.97      5.92 o
  -4  -9   3      167.93      205.02      6.12 o
  -3  -9   3      258.47      243.09     14.91 o
  -2  -9   3       16.75       13.10      2.16 o
  -1  -9   3       84.26       75.86      2.82 o
   0  -9   3      300.17      293.76      3.92 o
   1  -9   3      141.58      137.04      4.40 o
   2  -9   3      345.44      364.37      7.28 o
   3  -9   3       88.03       95.61      6.57 o
   4  -9   3       27.40       33.57      5.76 o
   5  -9   3      139.44      150.69      6.27 o
   6  -9   3        4.59        2.46      3.32 o
   7  -9   3       21.33       -0.70      5.98 o
  -8  -8   3        6.52        0.76      4.18 o
  -7  -8   3        8.20       -0.87      3.37 o
  -6  -8   3       13.01       15.44      3.51 o
  -5  -8   3      291.55      316.94     13.72 o
  -4  -8   3      413.68      429.30      9.51 o
  -3  -8   3      251.51      264.71     12.29 o
  -2  -8   3     1256.99     1271.21     26.22 o
  -1  -8   3       87.11       82.91      3.08 o
   0  -8   3      127.34      150.75      5.38 o
   1  -8   3       64.26       68.23      2.29 o
   2  -8   3      181.33      160.11      6.59 o
   3  -8   3       44.54       52.02      8.38 o
   4  -8   3       74.88       84.16      3.99 o
   5  -8   3       69.17       72.85      4.40 o
   6  -8   3       46.04       59.99      4.90 o
   7  -8   3       24.49       10.17     11.24 o
   8  -8   3        6.84       13.09     11.41 o
  -8  -7   3        0.60        1.24      3.59 o
  -7  -7   3       17.15        0.25      3.80 o
  -6  -7   3      131.54      155.95      6.09 o
  -5  -7   3       58.39       64.40      3.91 o
  -4  -7   3      107.91      100.19      5.59 o
  -3  -7   3        6.61        3.82      2.13 o
  -2  -7   3      434.29      442.28      7.52 o
  -1  -7   3     1203.68     1241.65     14.33 o
   0  -7   3     1104.59     1020.20     12.47 o
   1  -7   3       75.16       86.99      2.41 o
   2  -7   3      241.71      237.28     10.11 o
   3  -7   3      233.60      241.22      5.00 o
   4  -7   3      104.54      112.33      4.28 o
   5  -7   3        7.27        6.46      2.98 o
   6  -7   3        2.40        1.82      3.46 o
   7  -7   3        1.73        0.83      3.36 o
   8  -7   3        3.82       -0.39      4.33 o
  -8  -6   3        6.97       -1.18      6.76 o
  -7  -6   3        6.15       -0.77      4.47 o
  -6  -6   3      281.06      302.89      8.61 o
  -5  -6   3      227.45      220.59      5.57 o
  -4  -6   3       46.43       36.56      3.16 o
  -3  -6   3       69.60       72.38      3.30 o
  -2  -6   3     1220.90     1247.51     31.94 o
  -1  -6   3      326.85      324.33      5.27 o
   0  -6   3      398.37      473.46      4.07 o
   1  -6   3      167.75      134.87      5.46 o
   2  -6   3      560.63      544.31     11.78 o
   3  -6   3      284.80      303.90      6.56 o
   4  -6   3      240.51      220.63      5.45 o
   5  -6   3      142.49      127.63      5.15 o
   6  -6   3        4.25        5.00      3.11 o
   7  -6   3       17.54       16.19     12.89 o
   8  -6   3        6.46       -0.94      3.99 o
  -8  -5   3        1.59       -0.45      3.79 o
  -7  -5   3       42.56       48.40      5.64 o
  -6  -5   3       62.10       59.12      5.24 o
  -5  -5   3      333.66      347.90      8.08 o
  -4  -5   3      108.47      107.94      3.54 o
  -3  -5   3       40.75       35.02      2.26 o
  -2  -5   3     1685.83     1713.42     20.24 o
  -1  -5   3      480.79      450.98      6.18 o
   0  -5   3     1533.14     1503.91     14.36 o
   1  -5   3      234.35      227.09      8.74 o
   2  -5   3      500.18      527.16      7.08 o
   3  -5   3       84.37       86.08      3.07 o
   4  -5   3       58.16       61.83      3.34 o
   5  -5   3        5.46        9.11      3.44 o
   6  -5   3       14.56       14.90      3.69 o
   7  -5   3       23.02       21.62     17.18 o
   8  -5   3        4.13        1.03      4.21 o
  -9  -4   3        0.04       -2.21      8.12 o
  -8  -4   3        1.20       -0.94      4.13 o
  -7  -4   3        3.75        2.22      4.73 o
  -6  -4   3       80.51       88.26      5.61 o
  -5  -4   3       19.39       20.65      4.40 o
  -4  -4   3      135.30      135.28      4.44 o
  -3  -4   3      747.65      732.25      8.18 o
  -2  -4   3       64.41       74.18      2.77 o
  -1  -4   3      469.57      438.79      5.47 o
   0  -4   3     1453.84     1305.02     10.89 o
   1  -4   3      210.13      199.13      5.73 o
   2  -4   3      919.74      860.48     10.95 o
   3  -4   3      200.20      185.37      4.13 o
   4  -4   3      210.70      227.80      6.11 o
   5  -4   3      149.12      140.99      6.38 o
   6  -4   3      322.19      331.12      9.35 o
   7  -4   3       19.36        6.81      5.42 o
   8  -4   3       12.03        0.39      3.83 o
  -9  -3   3        0.87       -0.12      3.65 o
  -8  -3   3       30.75       -0.02      8.40 o
  -7  -3   3       77.73       93.48      7.71 o
  -6  -3   3       12.47       16.17      4.84 o
  -5  -3   3       49.91       57.22      4.93 o
  -4  -3   3       53.36       54.64      3.44 o
  -3  -3   3      222.51      196.07      5.09 o
  -2  -3   3      619.24      651.30      6.82 o
  -1  -3   3      547.03      490.44      6.85 o
   0  -3   3     1591.91     1649.44     18.20 o
   1  -3   3     5034.48     4986.35     50.44 o
   2  -3   3     1324.06     1292.98     14.80 o
   3  -3   3     1289.81     1298.27     15.54 o
   4  -3   3      126.14      122.31      4.04 o
   5  -3   3      234.94      217.09     11.77 o
   6  -3   3      148.17      163.13      6.30 o
   7  -3   3      117.37      125.41      6.65 o
   8  -3   3       35.94       33.12     22.63 o
  -9  -2   3       10.41       -0.24      5.06 o
  -8  -2   3        3.56        0.02      3.37 o
  -7  -2   3        4.28        2.17      3.97 o
  -6  -2   3      153.63      172.23      9.96 o
  -5  -2   3       48.23       45.60      3.94 o
  -4  -2   3      247.07      269.74      6.68 o
  -3  -2   3      302.23      274.05      8.17 o
  -2  -2   3     1423.95     1399.67     13.44 o
  -1  -2   3     3787.28     3856.08     38.65 o
   0  -2   3     5689.31     5603.39     57.28 o
   1  -2   3     1704.95     1654.84     16.63 o
   2  -2   3     2712.45     2678.41     35.98 o
   3  -2   3       23.07       22.11      2.22 o
   4  -2   3      313.37      297.56      6.74 o
   5  -2   3      200.66      205.04      5.92 o
   6  -2   3      230.52      243.09      7.92 o
   7  -2   3       87.16       84.91      6.01 o
   8  -2   3       20.56        0.32      5.54 o
   9  -2   3       45.38       77.94     10.75 o
  -9  -1   3        0.98       -0.65      4.38 o
  -8  -1   3       11.58       -0.43      3.64 o
  -7  -1   3      191.26      215.88      9.73 o
  -6  -1   3      236.59      259.14      7.92 o
  -5  -1   3       79.87       72.18      4.40 o
  -4  -1   3      294.64      269.23      5.78 o
  -3  -1   3       68.71       74.70      3.63 o
  -2  -1   3      178.82      169.79      7.18 o
  -1  -1   3    11976.91    13107.73    139.09 o
   0  -1   3     8720.22     8804.29     72.11 o
   1  -1   3     4393.86     4406.82     43.57 o
   2  -1   3      617.02      587.03      7.85 o
   3  -1   3      222.72      233.79      7.13 o
   4  -1   3       14.22       13.04      2.94 o
   5  -1   3       38.29       40.63      3.78 o
   6  -1   3      129.84      135.49      6.03 o
   7  -1   3        7.89        9.41      4.99 o
   8  -1   3        8.35        7.93      8.15 o
   9  -1   3        5.19        0.17      5.52 o
  -9   0   3        8.69        0.49      4.66 o
  -8   0   3        3.52       -0.24      4.89 o
  -7   0   3       17.60       20.45      5.04 o
  -6   0   3       94.39      112.41      5.93 o
  -5   0   3      337.10      342.34     17.04 o
  -4   0   3        7.98       10.86      2.54 o
  -3   0   3        8.08        5.92      1.98 o
  -2   0   3      746.47      704.32      8.53 o
  -1   0   3     4170.33     4050.76     29.36 o
   0   0   3     2004.73     1993.72     16.97 o
   1   0   3     3112.26     2960.51     29.02 o
   2   0   3     1918.58     1732.92     18.46 o
   3   0   3        2.09        2.86      1.70 o
   4   0   3      785.50      818.91     12.29 o
   5   0   3      296.14      269.20      7.60 o
   6   0   3        3.00        2.96      3.19 o
   7   0   3       50.37       47.55      5.46 o
   8   0   3        0.12        2.05      6.71 o
   9   0   3       21.24       19.36     17.22 o
  -9   1   3        1.01        0.02      4.27 o
  -8   1   3       11.60       -0.08      3.71 o
  -7   1   3      193.22      210.84     21.00 o
  -6   1   3      234.21      266.35      7.97 o
  -5   1   3       82.72       85.33      4.45 o
  -4   1   3      285.77      256.47      5.63 o
  -3   1   3       67.80       79.52      4.39 o
  -2   1   3      166.84      156.90      3.35 o
  -1   1   3    12034.45    12912.54     96.21 o
   0   1   3     8723.30     8897.86     91.02 o
   1   1   3     4343.66     4412.05     43.70 o
   2   1   3      610.21      583.01      7.27 o
   3   1   3      233.91      248.50      7.32 o
   4   1   3       15.28       15.88      3.08 o
   5   1   3       38.72       42.89      3.80 o
   6   1   3      132.83      138.21      6.11 o
   7   1   3        8.10        7.04      4.94 o
   8   1   3        8.72        4.73      6.08 o
   9   1   3        5.48        2.28      6.84 o
  -9   2   3       10.20        0.18      3.66 o
  -8   2   3        3.41       -0.42      4.03 o
  -7   2   3        4.57        3.18      4.75 o
  -6   2   3      153.52      167.32     12.80 o
  -5   2   3       45.67       43.08      3.89 o
  -4   2   3      247.90      283.34      6.63 o
  -3   2   3      316.83      284.33      5.53 o
  -2   2   3     1461.37     1408.73     18.28 o
  -1   2   3     3820.46     3798.85     27.16 o
   0   2   3     5735.06     5582.88     57.00 o
   1   2   3     1666.20     1651.36     20.16 o
   2   2   3     2717.57     2694.55     29.09 o
   3   2   3       26.18       24.99      2.72 o
   4   2   3      310.98      296.04      6.85 o
   5   2   3      202.94      201.62      5.95 o
   6   2   3      229.39      241.37      8.61 o
   7   2   3       85.87       97.71      7.16 o
   8   2   3       21.12       15.78      7.01 o
   9   2   3       45.64       73.06      8.45 o
  -9   3   3        0.76        0.21      3.58 o
  -8   3   3       29.86       48.07     13.09 o
  -7   3   3       79.54       98.33      8.08 o
  -6   3   3       12.37       10.82      3.99 o
  -5   3   3       50.56       47.26      4.04 o
  -4   3   3       54.58       51.68      3.36 o
  -3   3   3      222.07      191.23      4.32 o
  -2   3   3      616.83      634.77      8.07 o
  -1   3   3      550.13      486.11      4.39 o
   0   3   3     1607.33     1622.23     31.65 o
   1   3   3     5037.74     5048.45     50.74 o
   2   3   3     1344.69     1315.31     15.17 o
   3   3   3     1276.00     1282.42     15.39 o
   4   3   3      128.74      129.15      9.17 o
   5   3   3      237.92      218.18      7.18 o
   6   3   3      151.64      173.47     13.11 o
   7   3   3      114.03      128.16      6.78 o
   8   3   3       36.30       42.38      6.21 o
  -9   4   3        0.04       -0.29      8.01 o
  -8   4   3        1.36        3.30      4.80 o
  -7   4   3        3.44        7.86      4.96 o
  -6   4   3       82.95       90.32      5.65 o
  -5   4   3       20.26       24.57      4.49 o
  -4   4   3      127.24      124.68      4.30 o
  -3   4   3      759.08      731.96      9.99 o
  -2   4   3       59.44       64.16      2.62 o
  -1   4   3      473.85      433.29      5.98 o
   0   4   3     1467.05     1303.48     11.15 o
   1   4   3      196.80      187.52      2.49 o
   2   4   3      904.23      829.10      9.86 o
   3   4   3      204.12      191.81      5.10 o
   4   4   3      212.63      230.91      7.83 o
   5   4   3      152.59      156.01      5.45 o
   6   4   3      320.89      322.68      8.51 o
   7   4   3       19.34       31.30      6.88 o
   8   4   3       11.84        4.24      6.75 o
  -8   5   3        1.52       -0.65      3.90 o
  -7   5   3       43.24       54.63     11.77 o
  -6   5   3       59.94       64.18      5.27 o
  -5   5   3      324.56      331.92      7.85 o
  -4   5   3      107.87      108.82      4.98 o
  -3   5   3       39.43       32.59      2.64 o
  -2   5   3     1725.63     1722.37     19.40 o
  -1   5   3      450.92      417.66      5.72 o
   0   5   3     1537.84     1496.65     13.10 o
   1   5   3      222.23      215.61      2.83 o
   2   5   3      488.63      508.95      6.95 o
   3   5   3       88.10       88.85      3.12 o
   4   5   3       57.38       52.48      3.41 o
   5   5   3        5.82        7.82      3.09 o
   6   5   3       14.60       10.60      4.88 o
   7   5   3       23.54       33.67      6.26 o
   8   5   3        4.16        4.81      4.63 o
  -8   6   3        7.06        2.26      4.35 o
  -7   6   3        6.50        3.64      5.30 o
  -6   6   3      282.28      310.22     15.06 o
  -5   6   3      231.24      232.54     10.07 o
  -4   6   3       45.31       28.05      3.24 o
  -3   6   3       70.61       78.93      3.30 o
  -2   6   3     1230.85     1240.23     14.96 o
  -1   6   3      320.93      313.35      2.86 o
   0   6   3      383.41      453.31      6.81 o
   1   6   3      169.50      140.63      2.07 o
   2   6   3      558.16      547.67      7.46 o
   3   6   3      274.87      293.64      5.48 o
   4   6   3      241.16      224.37      5.51 o
   5   6   3      143.72      129.10     10.96 o
   6   6   3        3.62        0.81      3.14 o
   7   6   3       17.35       26.59      5.86 o
   8   6   3        6.71        7.96     11.40 o
  -8   7   3        0.51        1.36      5.31 o
  -7   7   3       17.27       24.90      4.75 o
  -6   7   3      129.38      148.38     10.07 o
  -5   7   3       57.86       56.61      4.61 o
  -4   7   3      104.29      100.33      5.22 o
  -3   7   3        6.87        5.99      2.18 o
  -2   7   3      427.70      436.24      6.81 o
  -1   7   3     1207.16     1252.34     10.09 o
   0   7   3     1097.28     1017.34      9.75 o
   1   7   3       76.84       84.19      2.04 o
   2   7   3      239.69      220.26      4.01 o
   3   7   3      242.49      242.12      5.07 o
   4   7   3      103.17      116.39      4.28 o
   5   7   3        7.26        6.48      4.89 o
   6   7   3        2.62        1.61      3.93 o
   7   7   3        1.58        0.44      4.42 o
   8   7   3        3.80        7.07      5.86 o
  -8   8   3        6.35        8.28      5.09 o
  -7   8   3        8.00        8.87      4.09 o
  -6   8   3       13.07        9.87      6.84 o
  -5   8   3      296.13      304.84      7.96 o
  -4   8   3      417.22      429.74      8.57 o
  -3   8   3      247.35      248.81      9.14 o
  -2   8   3     1266.76     1283.50     11.12 o
  -1   8   3       90.30       86.35      1.46 o
   0   8   3      130.68      156.05      4.28 o
   1   8   3       59.47       64.17      1.78 o
   2   8   3      183.07      160.20      3.63 o
   3   8   3       44.58       46.54      3.91 o
   4   8   3       73.90       92.41      6.16 o
   5   8   3       70.12       75.78      4.75 o
   6   8   3       46.04       64.34      5.72 o
   7   8   3       24.42       11.73     13.20 o
   8   8   3        7.02        3.89      5.55 o
  -8   9   3        4.14        8.20      5.37 o
  -7   9   3       14.58       21.56      8.22 o
  -6   9   3       11.01       11.31      4.09 o
  -5   9   3      127.47      145.26      6.82 o
  -4   9   3      167.85      197.67      6.11 o
  -3   9   3      259.04      250.89      4.41 o
  -2   9   3       16.58       11.74      1.34 o
  -1   9   3       86.95       81.73      2.53 o
   0   9   3      295.25      299.34      4.97 o
   1   9   3      141.36      135.94      2.88 o
   2   9   3      347.36      362.77      4.30 o
   3   9   3       87.98       88.39      3.61 o
   4   9   3       28.47       34.07      3.38 o
   5   9   3      140.77      145.84      7.26 o
   6   9   3        4.92        4.75      3.55 o
   7   9   3       20.41        6.97     13.08 o
  -7  10   3       14.22       10.78     11.56 o
  -6  10   3       18.87       26.22      4.66 o
  -5  10   3        7.00        7.39      3.42 o
  -4  10   3       41.77       44.89      4.92 o
  -3  10   3      257.58      255.35      4.52 o
  -2  10   3       96.06       96.36      1.97 o
  -1  10   3       55.11       60.08      2.91 o
   0  10   3       48.89       66.00      2.77 o
   1  10   3      449.96      470.73      6.16 o
   2  10   3      112.31      114.49      2.54 o
   3  10   3       63.06       55.65      3.73 o
   4  10   3       22.34       25.53      3.62 o
   5  10   3       21.04       18.59      3.60 o
   6  10   3       13.98       15.01      4.25 o
   7  10   3        5.47        6.09      5.62 o
  -7  11   3       20.47       21.50     15.67 o
  -6  11   3        7.08        2.42      6.23 o
  -5  11   3        4.14        8.40      3.57 o
  -4  11   3       11.28        9.99      2.75 o
  -3  11   3      127.00      141.52      3.87 o
  -2  11   3      167.80      157.13      3.04 o
  -1  11   3      112.54      113.20      4.06 o
   0  11   3        7.09        9.91      2.04 o
   1  11   3      170.93      178.83      3.33 o
   2  11   3      125.89      134.08      3.17 o
   3  11   3       12.85       19.09      2.12 o
   4  11   3       12.15       14.58      2.54 o
   5  11   3       36.78       41.99      3.48 o
   6  11   3        4.18        3.70      3.66 o
   7  11   3        3.55        0.65      3.51 o
  -7  12   3        1.58        0.21      4.85 o
  -6  12   3        5.91       -0.48      4.77 o
  -5  12   3        0.86        0.85      1.70 o
  -4  12   3        9.59        7.70      1.74 o
  -3  12   3       51.34       47.11      2.61 o
  -2  12   3        9.34       12.57      1.29 o
  -1  12   3      394.95      387.09      6.78 o
   0  12   3      291.39      290.53      5.10 o
   1  12   3       16.89       19.90      2.39 o
   2  12   3       86.54       86.43      3.02 o
   3  12   3       23.73       21.39      2.55 o
   4  12   3       13.08       20.42      2.33 o
   5  12   3       26.14       27.04      3.84 o
   6  12   3        3.53        4.70      3.72 o
  -6  13   3        0.76        0.66      3.43 o
  -5  13   3        3.07        2.33      1.77 o
  -4  13   3        5.27        6.38      2.18 o
  -3  13   3       28.90       37.42      2.42 o
  -2  13   3       90.46       92.21      2.55 o
  -1  13   3       21.48       27.00      3.47 o
   0  13   3        5.30        6.27      2.81 o
   1  13   3       56.05       78.36      3.17 o
   2  13   3        8.45       13.56      2.20 o
   3  13   3      102.98      109.37      3.86 o
   4  13   3       51.17       63.72      3.34 o
   5  13   3        3.01        7.46      2.50 o
   6  13   3        0.28        8.19      5.56 o
  -6  14   3       20.92       28.49     18.88 o
  -5  14   3        4.56       -0.38      3.04 o
  -4  14   3        3.71        2.38      1.57 o
  -3  14   3       20.52       26.17      2.85 o
  -2  14   3       60.87       65.17      4.15 o
  -1  14   3        0.66        2.88      2.44 o
   0  14   3        2.81        2.10      1.85 o
   1  14   3       17.93       25.50      2.40 o
   2  14   3       11.11       15.36      2.52 o
   3  14   3       36.98       38.85      3.19 o
   4  14   3       24.08       26.84      7.30 o
   5  14   3       13.65       14.89      3.68 o
  -5  15   3        4.73        0.17      3.26 o
  -4  15   3        4.57        1.17      2.47 o
  -3  15   3       17.81        6.21      4.12 o
  -2  15   3        5.53        3.22      2.58 o
  -1  15   3       11.48       16.86      3.39 o
   0  15   3        4.00        4.43      2.55 o
   1  15   3       16.53       24.29      2.26 o
   2  15   3       29.47       32.03      2.72 o
   3  15   3       17.58       12.43      2.78 o
   4  15   3        4.27        4.14      2.94 o
   5  15   3        2.39        0.59      2.90 o
  -4  16   3        3.22        0.30      2.39 o
  -3  16   3        1.22        0.00      2.15 o
  -2  16   3        1.45       -0.11      2.46 o
  -1  16   3        5.51        3.71      3.28 o
   0  16   3       10.58        6.44      2.97 o
   1  16   3       22.84       24.63      5.18 o
   2  16   3        6.91        2.68      2.19 o
   3  16   3        6.03        1.57      2.47 o
   4  16   3        3.17        2.05      2.50 o
  -3  17   3       10.56       11.35      9.82 o
  -2  17   3        7.79        3.34      2.84 o
  -1  17   3        5.22        0.45      4.08 o
   0  17   3        4.82        5.11      3.73 o
   1  17   3       28.74       19.20      7.93 o
   2  17   3        2.73        1.18      2.02 o
   3  17   3        3.29        4.53      2.76 o
  -2  18   3        0.35        0.03      2.27 o
  -1  18   3        4.17        1.23      2.95 o
   0  18   3        4.12        3.24      2.57 o
   1  18   3        0.86        3.40      2.17 o
  -3 -17   4        8.83        7.02      5.16 o
  -2 -17   4        5.57        1.46      4.00 o
  -1 -17   4        7.95       -1.18      4.47 o
   2 -17   4       13.33        1.39      7.15 o
   3 -17   4        1.54        1.92      2.85 o
  -4 -16   4        5.10        6.25      5.55 o
  -3 -16   4        1.35        1.51      2.56 o
  -2 -16   4        2.25        3.58      2.61 o
  -1 -16   4       10.92       12.21      5.01 o
   1 -16   4       38.24       38.20      3.18 o
   2 -16   4       14.37        8.98      6.40 o
   3 -16   4       27.64       28.76     15.94 o
   4 -16   4       15.59        6.54      8.16 o
  -5 -15   4       14.75        1.43      8.28 o
  -4 -15   4        8.73        5.94      4.54 o
  -3 -15   4       25.15        7.77      8.52 o
  -2 -15   4        2.01        1.92      2.97 o
  -1 -15   4        8.06       10.14      7.57 o
   1 -15   4        3.74        6.28      2.07 o
   2 -15   4       22.36       23.54     13.73 o
   3 -15   4        7.29        4.83      3.60 o
   4 -15   4        4.65        4.95      4.47 o
   5 -15   4        0.64       -0.17      3.79 o
  -6 -14   4        4.07       -1.20      3.47 o
  -5 -14   4        1.97        0.64      2.84 o
  -4 -14   4        3.75        1.91      2.88 o
  -3 -14   4       21.80       29.35      3.98 o
  -2 -14   4       64.97       71.71      3.94 o
  -1 -14   4       14.82       14.54      4.61 o
   1 -14   4       31.31       35.70      5.62 o
   2 -14   4       75.98       88.00      4.05 o
   3 -14   4       15.89       12.36      8.13 o
   4 -14   4       15.47        6.80      8.33 o
   5 -14   4       18.46       10.99      9.79 o
  -6 -13   4        0.36       -0.21      2.69 o
  -5 -13   4        2.34        1.68      4.25 o
  -4 -13   4        8.44       12.43      4.24 o
  -3 -13   4        0.08        0.78      2.27 o
  -2 -13   4       22.06       24.11      3.08 o
  -1 -13   4       35.83       38.47      6.43 o
   1 -13   4      188.92      203.05      8.31 o
   2 -13   4       69.74       78.40      3.70 o
   3 -13   4       64.98       72.21      5.94 o
   4 -13   4       32.27       18.49     15.47 o
   5 -13   4        4.55        5.04      4.30 o
   6 -13   4        0.28        0.94      4.59 o
  -7 -12   4        6.36        1.18      5.61 o
  -6 -12   4        9.03        8.23      5.88 o
  -5 -12   4        8.41        4.08      4.61 o
  -4 -12   4       31.73       42.26      6.51 o
  -3 -12   4       16.57       20.28      3.22 o
  -2 -12   4       12.28       11.39      2.49 o
  -1 -12   4      137.75      147.39      4.28 o
   0 -12   4       30.41       29.92      4.75 o
   1 -12   4       51.83       47.54      3.42 o
   2 -12   4       31.77       30.03      3.91 o
   3 -12   4       72.11       73.44      6.30 o
   4 -12   4       35.34       15.82     15.19 o
   5 -12   4       18.66       25.44     16.21 o
   6 -12   4       21.58       10.90     10.02 o
  -7 -11   4       29.26       31.48     23.49 o
  -6 -11   4        4.71        1.30      4.14 o
  -5 -11   4       12.01       14.51      4.67 o
  -4 -11   4       26.32       27.59      4.68 o
  -3 -11   4       89.02      101.85      4.32 o
  -2 -11   4      228.50      234.32      5.54 o
  -1 -11   4       34.08       46.27      2.79 o
   0 -11   4      173.58      163.40      3.11 o
   1 -11   4       15.81       16.62      3.22 o
   2 -11   4       93.60       94.99      3.58 o
   3 -11   4       25.07       32.55      4.49 o
   4 -11   4       18.28       14.85      5.74 o
   5 -11   4        2.51        0.42      4.89 o
   6 -11   4        9.06        0.21      9.93 o
   7 -11   4        8.76       -0.02      7.93 o
  -7 -10   4        5.51       -0.43      4.23 o
  -6 -10   4       12.09       -0.26      3.86 o
  -5 -10   4        6.60        6.21      3.88 o
  -4 -10   4       47.99       55.64      6.43 o
  -3 -10   4       86.47       75.08      4.03 o
  -2 -10   4       94.58      105.65      3.67 o
  -1 -10   4      191.67      198.64      4.35 o
   0 -10   4       31.15       30.12      1.34 o
   1 -10   4      460.04      460.41      7.58 o
   2 -10   4       93.60      100.16      3.61 o
   3 -10   4        3.98        1.58      2.76 o
   4 -10   4       73.14       89.27      7.48 o
   5 -10   4       37.09       42.16      6.99 o
   6 -10   4        4.20       -0.16      5.86 o
   7 -10   4        0.92        1.18      3.57 o
  -8  -9   4        2.31        1.28      4.92 o
  -7  -9   4       32.74       57.45      6.22 o
  -6  -9   4        1.39        2.05      3.93 o
  -5  -9   4        4.20        4.94      3.31 o
  -4  -9   4      335.66      358.01     10.65 o
  -3  -9   4      133.48      131.97      4.53 o
  -2  -9   4       27.29       21.33      2.39 o
  -1  -9   4      230.24      221.63      5.07 o
   0  -9   4      419.74      417.30      6.40 o
   1  -9   4      167.00      161.23      4.28 o
   2  -9   4      187.50      188.34      4.46 o
   3  -9   4       87.34       81.09      6.89 o
   4  -9   4       14.83       19.05      8.59 o
   5  -9   4      146.46      138.03      5.45 o
   6  -9   4       22.07       10.80      8.53 o
   7  -9   4        2.71        2.25      3.78 o
  -8  -8   4       26.45       -0.43      5.99 o
  -7  -8   4        9.89       -0.62      4.02 o
  -6  -8   4       10.58       11.22      4.99 o
  -5  -8   4       59.99       64.69      8.82 o
  -4  -8   4      137.00      130.88      5.32 o
  -3  -8   4      156.32      179.77      6.63 o
  -2  -8   4       82.32       78.45      4.67 o
  -1  -8   4       68.53       58.71      2.46 o
   0  -8   4      183.19      171.84      2.82 o
   1  -8   4      308.54      300.12      4.97 o
   2  -8   4       12.92       11.10      6.49 o
   3  -8   4       27.10       24.75      5.15 o
   4  -8   4      114.55      123.32      4.43 o
   5  -8   4       70.25       91.16      6.16 o
   6  -8   4        4.59        4.58      4.24 o
   7  -8   4       18.78       20.82      5.67 o
   8  -8   4        7.23        5.01      6.01 o
  -8  -7   4        9.99        1.11      4.57 o
  -7  -7   4       17.03        0.86      3.86 o
  -6  -7   4        0.97        2.62      3.71 o
  -5  -7   4        7.60       10.61      3.50 o
  -4  -7   4      838.33      852.09     13.35 o
  -3  -7   4      242.61      250.14      5.41 o
  -2  -7   4      433.24      447.74      6.82 o
  -1  -7   4     1218.63     1340.22     15.30 o
   0  -7   4       39.52       31.34      1.65 o
   1  -7   4      155.59      164.22      6.31 o
   2  -7   4       47.78       38.28      4.49 o
   3  -7   4       17.39       21.37      2.24 o
   4  -7   4       56.71       70.67      4.51 o
   5  -7   4       40.57       49.21      4.49 o
   6  -7   4       69.79       69.25      6.29 o
   7  -7   4        6.02        6.34      5.14 o
   8  -7   4        5.29        4.37      5.67 o
  -8  -6   4        1.85        0.36      3.61 o
  -7  -6   4       16.64        0.19      3.74 o
  -6  -6   4       17.57       17.47      3.49 o
  -5  -6   4       73.65       74.54      4.06 o
  -4  -6   4      227.66      222.64      6.00 o
  -3  -6   4      122.93      112.85      7.79 o
  -2  -6   4     1174.84     1142.23     14.55 o
  -1  -6   4      182.21      211.00      4.05 o
   0  -6   4      533.44      495.40      4.80 o
   1  -6   4      572.82      556.11     11.67 o
   2  -6   4      740.67      787.11     15.78 o
   3  -6   4      328.83      321.90      6.20 o
   4  -6   4      157.04      148.01      5.10 o
   5  -6   4        0.24        0.62      2.99 o
   6  -6   4       11.36       12.47      4.54 o
   7  -6   4       19.03       10.21     12.46 o
   8  -6   4       17.51        0.36      4.70 o
  -8  -5   4        9.35        0.82      5.58 o
  -7  -5   4       61.83       73.06      6.23 o
  -6  -5   4       21.29       12.63      6.72 o
  -5  -5   4      105.85      124.27      4.47 o
  -4  -5   4      432.42      435.18     10.82 o
  -3  -5   4      105.79      102.64      3.43 o
  -2  -5   4     2042.47     1929.60     22.54 o
  -1  -5   4      229.13      244.31      3.67 o
   0  -5   4       78.39       92.66      3.59 o
   1  -5   4      247.96      226.42      6.62 o
   2  -5   4      933.95      935.35     11.60 o
   3  -5   4      155.92      150.78      3.70 o
   4  -5   4       64.59       61.83      4.27 o
   5  -5   4       37.87       43.97      3.81 o
   6  -5   4        6.72        3.85      3.12 o
   7  -5   4       63.93       69.04      9.65 o
   8  -5   4        4.28        0.11      3.75 o
  -9  -4   4        7.01       -2.41      5.13 o
  -8  -4   4       10.05        0.61      4.37 o
  -7  -4   4        1.12        1.45      4.69 o
  -6  -4   4      145.28      161.44      6.62 o
  -5  -4   4      385.07      402.88     13.79 o
  -4  -4   4      196.59      178.62      4.15 o
  -3  -4   4       34.54       34.42      2.47 o
  -2  -4   4      306.27      319.34      5.10 o
  -1  -4   4     1221.40     1109.98     11.87 o
   0  -4   4     1038.23     1035.23     12.15 o
   1  -4   4      514.81      456.37     11.95 o
   2  -4   4      144.71      140.14      3.55 o
   3  -4   4      177.30      211.72      4.32 o
   4  -4   4      204.37      216.59      5.14 o
   5  -4   4      130.26      117.62      5.05 o
   6  -4   4       66.03       80.57      5.03 o
   7  -4   4        6.81        6.65      5.37 o
   8  -4   4        7.71       -0.02      4.01 o
  -9  -3   4        6.15       -0.84      4.69 o
  -8  -3   4        2.41        0.45      3.22 o
  -7  -3   4        7.38        4.49      5.21 o
  -6  -3   4       39.62       45.33      4.81 o
  -5  -3   4       87.07       98.69      5.88 o
  -4  -3   4      106.22      102.85      4.15 o
  -3  -3   4        3.85        1.10      1.49 o
  -2  -3   4      360.27      327.74      5.55 o
  -1  -3   4     3050.04     2890.78     29.68 o
   0  -3   4     1117.07     1039.86     11.95 o
   1  -3   4     1977.63     1943.74     19.49 o
   2  -3   4      208.07      197.45      4.72 o
   3  -3   4       92.51       92.25      3.07 o
   4  -3   4      151.40      159.89      5.36 o
   5  -3   4      654.12      648.06     11.06 o
   6  -3   4        1.42        0.56      3.32 o
   7  -3   4       26.80       25.32     16.56 o
   8  -3   4        1.83        0.87      3.90 o
  -9  -2   4        8.31       -0.11      4.12 o
  -8  -2   4        0.97        0.54      8.56 o
  -7  -2   4       23.83       22.29      4.98 o
  -6  -2   4      159.01      165.52      6.76 o
  -5  -2   4      276.84      295.49     10.42 o
  -4  -2   4       84.69       84.58      5.00 o
  -3  -2   4     1216.90     1194.05     14.81 o
  -2  -2   4      501.26      486.85      5.42 o
  -1  -2   4     3787.43     3709.18     35.80 o
   0  -2   4     1471.16     1303.01     23.68 o
   1  -2   4     1040.63     1043.91     17.43 o
   2  -2   4      853.88      839.09      9.76 o
   3  -2   4      289.93      307.08      5.30 o
   4  -2   4       84.25       86.12      3.54 o
   5  -2   4      108.66      115.28      4.79 o
   6  -2   4       69.97       82.32      5.18 o
   7  -2   4        8.68        2.55      3.71 o
   8  -2   4        4.42        0.74      3.46 o
  -9  -1   4       10.29       -0.28      6.14 o
  -8  -1   4       15.57        0.36      3.76 o
  -7  -1   4       98.30      106.17      8.30 o
  -6  -1   4       72.09       73.98      6.30 o
  -5  -1   4       53.01       56.08      6.46 o
  -4  -1   4       41.96       38.97      3.71 o
  -3  -1   4     1353.71     1330.26     17.64 o
  -2  -1   4        1.51        2.78      1.19 o
  -1  -1   4     2273.89     2182.68     18.32 o
   0  -1   4     1810.59     1669.09     11.86 o
   1  -1   4     6586.88     6887.55     71.05 o
   2  -1   4      144.14      136.82      2.93 o
   3  -1   4      223.68      230.45      7.59 o
   4  -1   4       29.63       38.56      3.38 o
   5  -1   4      175.07      182.23      6.59 o
   6  -1   4      742.87      751.11     14.94 o
   7  -1   4       15.11        7.73      6.79 o
   8  -1   4       38.57       33.09     21.33 o
  -9   0   4        6.51        0.03      3.56 o
  -8   0   4        3.42       -0.51      3.90 o
  -7   0   4        2.60        6.21      4.42 o
  -6   0   4        3.57       -0.27      3.36 o
  -5   0   4       21.55       29.57      5.71 o
  -4   0   4       62.68       56.65      3.95 o
  -3   0   4     1018.60     1086.95     13.81 o
  -2   0   4     2497.42     2340.97     20.31 o
  -1   0   4     1068.29      988.02      7.53 o
   0   0   4     8713.92     8942.14     92.60 o
   1   0   4        2.19        8.75      2.04 o
   2   0   4       30.72       46.35      2.08 o
   3   0   4     1110.25     1118.84     13.59 o
   4   0   4       51.14       55.66      4.91 o
   5   0   4       61.07       59.51      4.81 o
   6   0   4        0.68        2.59      5.21 o
   7   0   4       12.09        9.84      4.88 o
   8   0   4        0.00        1.68      3.96 o
  -9   1   4       10.27       -0.54      5.40 o
  -8   1   4       16.55        0.26      3.69 o
  -7   1   4       97.66      103.09      6.95 o
  -6   1   4       73.72       69.54      5.27 o
  -5   1   4       53.19       62.85      4.11 o
  -4   1   4       44.30       38.51      3.06 o
  -3   1   4     1345.05     1293.96     15.54 o
  -2   1   4        1.55        1.63      1.06 o
  -1   1   4     2263.35     2160.86     15.53 o
   0   1   4     1844.22     1717.89     17.51 o
   1   1   4     6609.41     6953.84    117.50 o
   2   1   4      141.09      139.18      2.97 o
   3   1   4      218.32      227.10      5.15 o
   4   1   4       27.97       36.42      3.53 o
   5   1   4      177.19      187.10      6.65 o
   6   1   4      740.55      758.50     13.57 o
   7   1   4       16.35       11.99      4.17 o
   8   1   4       37.86       35.94     24.43 o
  -9   2   4        8.52       -0.16      4.00 o
  -8   2   4        0.97        0.55      3.89 o
  -7   2   4       23.16       11.33     10.70 o
  -6   2   4      155.08      170.80      6.59 o
  -5   2   4      271.39      274.09      6.87 o
  -4   2   4       79.32       80.08      3.68 o
  -3   2   4     1231.65     1189.29     15.22 o
  -2   2   4      505.10      490.66      6.53 o
  -1   2   4     3756.16     3655.78     26.14 o
   0   2   4     1470.67     1376.55     15.40 o
   1   2   4     1027.07     1050.08     17.60 o
   2   2   4      870.63      881.86     10.69 o
   3   2   4      297.61      327.64      6.09 o
   4   2   4       80.11       79.19      3.54 o
   5   2   4      107.83      112.19      4.88 o
   6   2   4       67.06       74.74      5.22 o
   7   2   4        9.30        6.72      3.78 o
   8   2   4        4.50        0.42      3.63 o
  -9   3   4        6.27       -0.03      5.35 o
  -8   3   4        2.42       -0.65      3.22 o
  -7   3   4        7.40        5.12      5.04 o
  -6   3   4       40.35       41.99      5.61 o
  -5   3   4       89.79      104.95      5.85 o
  -4   3   4      109.34      107.02      8.37 o
  -3   3   4        4.08        1.60      1.87 o
  -2   3   4      368.60      333.90      5.08 o
  -1   3   4     3018.26     2852.01     25.71 o
   0   3   4     1119.69     1019.19     11.75 o
   1   3   4     2013.86     1962.66     21.80 o
   2   3   4      203.81      194.76      5.27 o
   3   3   4       90.62       96.18      4.73 o
   4   3   4      150.82      160.56      5.12 o
   5   3   4      648.83      626.66     15.61 o
   6   3   4        1.41        3.31      4.77 o
   7   3   4       27.50       33.08      5.66 o
   8   3   4        1.88       -0.27      3.48 o
  -9   4   4        7.14       -0.42      5.07 o
  -8   4   4        9.95        2.85      4.44 o
  -7   4   4        1.10        4.54      4.06 o
  -6   4   4      140.94      150.23      6.59 o
  -5   4   4      380.06      392.88     11.22 o
  -4   4   4      196.47      170.75      4.88 o
  -3   4   4       31.59       28.51      2.47 o
  -2   4   4      307.81      327.77      5.78 o
  -1   4   4     1235.97     1136.54     10.16 o
   0   4   4     1037.81      996.90     24.23 o
   1   4   4      522.04      468.48      4.56 o
   2   4   4      146.70      135.03      4.72 o
   3   4   4      185.39      214.17      6.98 o
   4   4   4      210.50      219.52      5.35 o
   5   4   4      128.93      128.23      7.34 o
   6   4   4       68.34       81.46      6.51 o
   7   4   4        7.10       12.84      5.29 o
   8   4   4        7.83        5.23      4.50 o
  -8   5   4        9.11        5.84      5.15 o
  -7   5   4       62.08       67.32      7.44 o
  -6   5   4       20.82       22.64      5.31 o
  -5   5   4      104.09      107.58      5.33 o
  -4   5   4      437.22      432.49      7.91 o
  -3   5   4      109.40      103.77      3.49 o
  -2   5   4     2039.85     1933.18     33.85 o
  -1   5   4      224.21      237.26      3.79 o
   0   5   4       81.21       94.36      2.77 o
   1   5   4      244.16      224.61      3.63 o
   2   5   4      933.64      949.42     17.27 o
   3   5   4      156.71      149.97      3.79 o
   4   5   4       61.59       65.24      8.35 o
   5   5   4       37.21       44.17      3.99 o
   6   5   4        7.12        4.02      4.10 o
   7   5   4       63.50       79.44      6.99 o
   8   5   4        4.72        2.79      4.11 o
  -8   6   4        1.82        5.95      5.59 o
  -7   6   4       16.59       22.86      6.06 o
  -6   6   4       17.32       18.11      4.28 o
  -5   6   4       74.39       75.86      4.72 o
  -4   6   4      221.96      208.57      6.61 o
  -3   6   4      124.88      115.86      3.82 o
  -2   6   4     1154.29     1119.54     13.62 o
  -1   6   4      192.84      226.37      3.89 o
   0   6   4      530.76      495.94      6.50 o
   1   6   4      573.52      556.74      4.65 o
   2   6   4      758.23      802.57      8.68 o
   3   6   4      332.71      332.72      5.90 o
   4   6   4      158.36      142.40      4.58 o
   5   6   4        0.28        1.25      2.69 o
   6   6   4       11.62       13.13      3.77 o
   7   6   4       18.44       23.08      4.86 o
   8   6   4       17.59       14.87     13.64 o
  -8   7   4        9.64       12.25      5.19 o
  -7   7   4       17.26       24.57      4.82 o
  -6   7   4        1.13        2.42      4.07 o
  -5   7   4        7.58       11.57      4.30 o
  -4   7   4      835.12      837.40     13.10 o
  -3   7   4      248.57      265.23      6.47 o
  -2   7   4      426.47      441.90      4.25 o
  -1   7   4     1204.15     1283.88     12.68 o
   0   7   4       36.37       31.47      1.35 o
   1   7   4      157.62      169.52      2.65 o
   2   7   4       51.04       41.28      2.91 o
   3   7   4       17.77       21.88      2.42 o
   4   7   4       54.61       59.17      6.86 o
   5   7   4       41.27       50.12      5.37 o
   6   7   4       68.37       72.46      8.02 o
   7   7   4        6.01        5.87      4.34 o
   8   7   4        5.54        3.90      5.02 o
  -8   8   4       26.54       40.27      7.09 o
  -7   8   4        9.58       10.29      5.06 o
  -6   8   4        9.76        6.69      4.15 o
  -5   8   4       56.53       62.01      5.46 o
  -4   8   4      140.98      146.74      5.30 o
  -3   8   4      158.75      177.05      4.90 o
  -2   8   4       85.52       83.67      2.36 o
  -1   8   4       67.85       63.90      2.54 o
   0   8   4      184.41      179.97      6.29 o
   1   8   4      308.80      303.33      3.71 o
   2   8   4       11.87       10.72      1.40 o
   3   8   4       27.94       26.16      2.20 o
   4   8   4      114.37      117.97      5.57 o
   5   8   4       70.84       98.97      4.92 o
   6   8   4        4.43        4.33      3.51 o
   7   8   4       18.97        3.26      6.47 o
   8   8   4        7.21        6.45      8.36 o
  -8   9   4        2.25        3.04      5.93 o
  -7   9   4       33.04       49.70      6.27 o
  -6   9   4        1.30        1.25      3.31 o
  -5   9   4        4.40        6.55      3.27 o
  -4   9   4      338.00      360.33      9.17 o
  -3   9   4      136.44      135.48      2.90 o
  -2   9   4       28.82       23.77      1.15 o
  -1   9   4      224.02      221.78      4.14 o
   0   9   4      411.77      426.51      6.14 o
   1   9   4      168.70      164.61      2.60 o
   2   9   4      187.69      182.08      2.97 o
   3   9   4       85.96       89.38      3.02 o
   4   9   4       16.30       20.50      2.96 o
   5   9   4      144.93      149.35      8.46 o
   6   9   4       21.57       20.08      5.49 o
   7   9   4        2.71        2.81      5.32 o
  -7  10   4        5.65        4.06      4.85 o
  -6  10   4       11.77       14.79      6.16 o
  -5  10   4        6.74        6.48      4.19 o
  -4  10   4       48.50       56.16      4.25 o
  -3  10   4       85.07       77.83      2.36 o
  -2  10   4       91.68      100.14      1.82 o
  -1  10   4      188.30      200.48      3.90 o
   0  10   4       30.88       34.16      2.12 o
   1  10   4      463.92      467.91      5.32 o
   2  10   4       90.88       99.55      2.55 o
   3  10   4        3.46        3.81      1.44 o
   4  10   4       72.48       89.48      4.14 o
   5  10   4       36.89       38.40      4.23 o
   6  10   4        4.36        4.86      3.59 o
   7  10   4        0.92       -0.86      3.45 o
  -7  11   4       29.06       54.21      6.27 o
  -6  11   4        4.92        1.44      3.49 o
  -5  11   4       12.25        5.67      5.85 o
  -4  11   4       27.18       22.22      2.29 o
  -3  11   4       87.91       95.63      2.69 o
  -2  11   4      223.77      231.82      5.30 o
  -1  11   4       32.96       44.97      3.15 o
   0  11   4      172.97      174.74      3.74 o
   1  11   4       16.12       18.90      2.42 o
   2  11   4       92.91       87.09      2.64 o
   3  11   4       24.75       29.51      2.51 o
   4  11   4       18.21       22.16      2.64 o
   5  11   4        2.42        2.34      2.36 o
   6  11   4        8.99        5.15      4.08 o
   7  11   4        8.73       11.59      4.94 o
  -7  12   4        6.39        4.36      6.30 o
  -6  12   4        9.21        4.84      5.12 o
  -5  12   4        8.14        7.18      2.05 o
  -4  12   4       30.98       42.68      2.60 o
  -3  12   4       17.03       20.03      1.24 o
  -2  12   4       12.44        8.90      2.37 o
  -1  12   4      139.60      149.55      4.97 o
   0  12   4       31.35       34.22      2.73 o
   1  12   4       50.98       47.03      2.44 o
   2  12   4       30.51       31.22      2.59 o
   3  12   4       69.67       75.98      2.61 o
   4  12   4       35.69       37.86      6.44 o
   5  12   4       18.59       24.91      4.01 o
   6  12   4       21.63       27.51      5.15 o
  -6  13   4        0.33        0.08      2.58 o
  -5  13   4        2.35        2.24      3.17 o
  -4  13   4        8.64        5.89      2.75 o
  -3  13   4        0.08        0.82      0.71 o
  -2  13   4       21.86       29.34      3.89 o
  -1  13   4       35.67       44.81      3.31 o
   0  13   4        5.61        3.10      1.80 o
   1  13   4      185.50      211.14      4.09 o
   2  13   4       69.52       77.53      2.78 o
   3  13   4       65.67       70.87      2.72 o
   4  13   4       32.30       23.34      3.65 o
   5  13   4        4.73        4.78      2.55 o
   6  13   4        0.27        4.14      5.04 o
  -6  14   4        4.26        0.28      2.29 o
  -5  14   4        1.91        0.06      2.82 o
  -4  14   4        3.69        0.82      3.01 o
  -3  14   4       21.65       30.39      3.75 o
  -2  14   4       65.06       66.96      4.44 o
  -1  14   4       14.36       11.59      2.42 o
   0  14   4       48.54       52.75      4.14 o
   1  14   4       31.58       41.37      2.56 o
   2  14   4       76.39       94.38      3.02 o
   3  14   4       16.02       15.23      3.18 o
   4  14   4       15.64       12.50      2.96 o
   5  14   4       18.27       24.32      4.35 o
  -5  15   4       14.56        0.46      3.76 o
  -4  15   4        8.77        0.48      3.56 o
  -3  15   4       25.34        0.55      3.08 o
  -2  15   4        2.00        0.14      3.08 o
  -1  15   4        7.62       11.57      3.15 o
   0  15   4       10.67       12.73      2.52 o
   1  15   4        3.69        2.82      1.86 o
   2  15   4       22.08       25.78      4.78 o
   3  15   4        7.19        6.63      2.48 o
   4  15   4        4.54        3.55      2.35 o
   5  15   4        0.68       -0.87      2.12 o
  -4  16   4        5.05        2.15      3.84 o
  -3  16   4        1.36       -0.08      2.47 o
  -2  16   4        2.13        0.05      2.58 o
  -1  16   4       11.21        9.17      5.97 o
   0  16   4       37.99       48.85      3.37 o
   1  16   4       38.66       46.65      9.25 o
   2  16   4       14.47       12.54      2.88 o
   3  16   4       27.33       28.20      8.32 o
   4  16   4       15.52       12.07      6.41 o
  -3  17   4        8.80        0.34      4.05 o
  -2  17   4        5.50        0.29      2.45 o
  -1  17   4        7.98        5.63      5.63 o
   0  17   4        1.38        0.72      1.69 o
   1  17   4       14.72       14.33      3.01 o
   2  17   4       13.25       12.08      3.33 o
   3  17   4        1.56        1.89      3.80 o
  -1  18   4        6.68        3.72      4.15 o
   0  18   4        0.33        1.11      2.63 o
   1  18   4        2.59        4.66      4.94 o
  -3 -17   5        0.89       -0.39      3.28 o
  -2 -17   5        4.17        1.76      3.95 o
   2 -17   5       32.53       66.17      9.08 o
  -4 -16   5       11.35       11.92      8.63 o
  -3 -16   5       14.22       14.80     13.87 o
  -2 -16   5        2.67       -0.65      2.33 o
  -1 -16   5        2.38        0.87      4.07 o
   2 -16   5       22.24        1.43      6.16 o
   3 -16   5       18.76        8.13      3.78 o
  -5 -15   5       23.67       19.09     14.43 o
  -4 -15   5        0.40       -1.65      2.75 o
  -3 -15   5        8.46        6.37      5.60 o
  -2 -15   5        0.07        3.38      2.92 o
  -1 -15   5       13.20       15.67      5.27 o
   1 -15   5       15.87        7.81      3.13 o
   2 -15   5       23.64       21.24     11.27 o
   3 -15   5        5.39        4.24      3.97 o
   4 -15   5        8.72        5.51      4.12 o
  -5 -14   5        2.85        2.09      3.31 o
  -4 -14   5        8.77        4.54      3.54 o
  -3 -14   5        0.71        0.83      1.95 o
  -2 -14   5       17.21       23.84      3.19 o
  -1 -14   5        6.29        7.57      4.66 o
   1 -14   5       31.01       35.19      2.36 o
   2 -14   5        6.35        2.97      3.19 o
   3 -14   5        9.81        5.85      5.56 o
   4 -14   5        1.30        2.70      3.00 o
   5 -14   5        1.42        0.09      3.05 o
  -6 -13   5        3.54        6.55      6.48 o
  -5 -13   5        9.19        6.23      3.94 o
  -4 -13   5       10.10        2.83      4.67 o
  -3 -13   5        4.39        4.69      2.58 o
  -2 -13   5        4.34        3.29      2.14 o
  -1 -13   5       16.24        9.72      4.70 o
   1 -13   5       31.15       34.76      2.26 o
   2 -13   5       23.04       26.37     15.28 o
   3 -13   5        2.90        4.27      4.09 o
   4 -13   5        9.30        4.50      3.55 o
   5 -13   5        4.66        3.41      6.05 o
   6 -13   5        5.71        8.30      7.24 o
  -6 -12   5        0.42        4.83      3.79 o
  -5 -12   5       21.71       14.93     12.94 o
  -4 -12   5      107.50      134.26      6.88 o
  -3 -12   5       45.19       48.24      3.67 o
  -2 -12   5        2.28        0.53      1.90 o
  -1 -12   5       36.03       35.62      2.82 o
   1 -12   5       15.22       20.34      2.87 o
   2 -12   5       82.86       93.09      3.65 o
   3 -12   5       65.36       66.06      4.52 o
   4 -12   5       19.15       15.19      8.84 o
   5 -12   5        7.08       -0.64      3.08 o
   6 -12   5        1.42       -0.40      6.49 o
  -7 -11   5        1.79        4.72      5.43 o
  -6 -11   5        6.65        5.55      5.02 o
  -5 -11   5        8.34        1.52      4.17 o
  -4 -11   5        6.31        7.66      4.67 o
  -3 -11   5       61.49       61.02      3.73 o
  -2 -11   5       15.90       14.04      2.52 o
  -1 -11   5       34.04       29.25      3.22 o
   0 -11   5      120.74      108.87      6.92 o
   1 -11   5       35.80       40.53      2.25 o
   2 -11   5      107.97      122.55      8.04 o
   3 -11   5       24.03       26.50      3.27 o
   4 -11   5       19.96        0.12      6.16 o
   5 -11   5        1.45       -0.12      5.32 o
   6 -11   5        0.65        0.49      5.83 o
  -7 -10   5        8.60       -0.51      3.32 o
  -6 -10   5        3.71        0.91      3.98 o
  -5 -10   5        1.22        0.99      3.84 o
  -4 -10   5       27.20       43.90      3.88 o
  -3 -10   5      120.59      132.06      4.55 o
  -2 -10   5      177.89      181.12      4.53 o
  -1 -10   5       66.71       72.80      4.21 o
   0 -10   5        3.09        2.26      1.00 o
   1 -10   5      208.07      214.93      4.90 o
   2 -10   5       10.53       10.73      2.23 o
   3 -10   5        2.57        4.42      4.16 o
   4 -10   5       73.43       68.70     11.62 o
   5 -10   5       39.18       38.56      7.32 o
   6 -10   5       10.95       -0.05      6.63 o
   7 -10   5        1.87        0.36      3.38 o
  -8  -9   5        1.63       -1.86      5.60 o
  -7  -9   5        9.04        0.22      4.29 o
  -6  -9   5       18.39       12.65     11.14 o
  -5  -9   5       23.34       26.60      5.05 o
  -4  -9   5      271.70      286.16      8.07 o
  -3  -9   5      105.40      117.32      5.24 o
  -2  -9   5      221.41      217.39      4.70 o
  -1  -9   5      136.04      155.63      3.45 o
   0  -9   5      202.46      209.50     11.75 o
   1  -9   5      108.01      120.58      3.70 o
   2  -9   5        4.40        2.07      6.47 o
   3  -9   5      154.71      171.42      8.54 o
   4  -9   5       52.91       51.34      6.40 o
   5  -9   5       13.06       14.30      3.22 o
   6  -9   5        2.86        1.14      3.89 o
   7  -9   5        0.03       -0.71      2.95 o
  -8  -8   5       32.24       40.35     29.17 o
  -7  -8   5       20.95        0.07      4.64 o
  -6  -8   5       18.70       14.11     10.70 o
  -5  -8   5      137.23      158.83      7.29 o
  -4  -8   5      166.42      188.99      5.95 o
  -3  -8   5      100.78       83.04      3.60 o
  -2  -8   5      176.14      176.93      4.86 o
  -1  -8   5      152.13      152.14      3.82 o
   0  -8   5       36.07       41.13      1.92 o
   1  -8   5       55.29       56.37      5.29 o
   2  -8   5       11.87       15.41      4.30 o
   3  -8   5      193.10      218.59     12.95 o
   4  -8   5       17.32       15.51      3.35 o
   5  -8   5       20.64       17.93      3.73 o
   6  -8   5       13.85       18.35      5.54 o
   7  -8   5       12.63       14.94      4.34 o
  -8  -7   5        8.48        1.14      4.98 o
  -7  -7   5       12.74        0.89      3.36 o
  -6  -7   5        9.31        9.26      3.35 o
  -5  -7   5       56.81       65.89      8.31 o
  -4  -7   5      469.50      469.52     19.01 o
  -3  -7   5      155.46      149.35      4.31 o
  -2  -7   5       79.91       88.39      4.58 o
  -1  -7   5       40.81       29.99      1.56 o
   0  -7   5      128.04      123.33      2.56 o
   1  -7   5      291.19      296.62     11.62 o
   2  -7   5      190.70      179.87     10.50 o
   3  -7   5       32.97       38.49      4.45 o
   4  -7   5       35.09       37.75      3.13 o
   5  -7   5       11.58       13.40      5.79 o
   6  -7   5       11.18       17.27      4.38 o
   7  -7   5        4.40        3.46      3.88 o
   8  -7   5        0.12        2.20      4.76 o
  -8  -6   5        3.21       -0.58      3.74 o
  -7  -6   5        3.31       -0.17      3.66 o
  -6  -6   5        9.77       14.09      3.37 o
  -5  -6   5      214.47      212.31      5.71 o
  -4  -6   5     1082.93     1153.53     17.74 o
  -3  -6   5       94.04       79.59      4.42 o
  -2  -6   5       47.46       48.96      2.27 o
  -1  -6   5      288.26      340.35      5.00 o
   0  -6   5      340.43      314.89      5.86 o
   1  -6   5      336.75      312.76      8.53 o
   2  -6   5      137.11      131.52      6.10 o
   3  -6   5       22.69       27.08      2.16 o
   4  -6   5       74.01       80.52      3.70 o
   5  -6   5       43.32       39.57      3.81 o
   6  -6   5        9.49        9.54      3.43 o
   7  -6   5       25.67       24.53      4.76 o
   8  -6   5        1.05        2.90      4.96 o
  -8  -5   5        1.04       -0.20      2.96 o
  -7  -5   5        4.64        0.51      3.15 o
  -6  -5   5      115.51      112.28      5.47 o
  -5  -5   5       22.50       19.27      3.52 o
  -4  -5   5      133.63      143.19      4.47 o
  -3  -5   5      329.53      329.28      6.71 o
  -2  -5   5      238.66      256.03      5.18 o
  -1  -5   5     2006.15     2164.84     26.77 o
   0  -5   5      301.49      301.99      6.75 o
   1  -5   5       30.12       22.00      3.46 o
   2  -5   5       48.96       54.16      2.11 o
   3  -5   5       56.34       56.69      2.81 o
   4  -5   5      146.82      135.56      6.53 o
   5  -5   5       21.36       28.16      3.44 o
   6  -5   5        2.73        6.13      3.17 o
   7  -5   5        2.48        0.85      2.68 o
   8  -5   5        3.70       -0.21      2.71 o
  -8  -4   5        1.61       -0.09      3.20 o
  -7  -4   5       20.73       19.23     13.63 o
  -6  -4   5        1.24        4.27      3.25 o
  -5  -4   5       66.52       71.80      3.95 o
  -4  -4   5      243.79      234.80      5.24 o
  -3  -4   5      112.88      105.70      5.01 o
  -2  -4   5      209.46      191.46      5.32 o
  -1  -4   5     4680.09     4886.15     51.31 o
   0  -4   5      134.94      121.67      3.96 o
   1  -4   5      911.13      873.24      9.69 o
   2  -4   5      944.66      947.36     23.78 o
   3  -4   5      214.73      211.47      5.03 o
   4  -4   5      327.25      321.84      7.36 o
   5  -4   5      118.66      108.38      4.66 o
   6  -4   5        6.90        4.85      3.20 o
   7  -4   5       22.31       16.39     15.40 o
   8  -4   5        2.44       -1.54      3.91 o
  -9  -3   5        1.54        0.35      4.66 o
  -8  -3   5        2.66       -0.46      4.35 o
  -7  -3   5       19.88       -1.29      4.94 o
  -6  -3   5       20.19       23.63      7.00 o
  -5  -3   5      139.34      146.74      4.53 o
  -4  -3   5       65.19       66.60      3.74 o
  -3  -3   5      533.58      533.06      6.50 o
  -2  -3   5     2054.80     2093.86     49.19 o
  -1  -3   5      250.69      221.20      2.37 o
   0  -3   5      970.12      975.40     11.62 o
   1  -3   5      971.42      967.70     10.07 o
   2  -3   5      219.17      227.19      3.80 o
   3  -3   5      140.89      132.43      7.36 o
   4  -3   5      410.37      415.58      7.38 o
   5  -3   5      105.51      101.77      5.81 o
   6  -3   5       78.09       83.75      5.07 o
   7  -3   5        5.67        3.20      4.66 o
   8  -3   5        4.36       -0.02      3.63 o
  -9  -2   5        3.00        0.43      4.81 o
  -8  -2   5        6.89        0.41      3.47 o
  -7  -2   5       27.26       13.96     10.75 o
  -6  -2   5       16.41       13.09      4.05 o
  -5  -2   5      115.12      125.41      5.21 o
  -4  -2   5        2.76        7.05      2.12 o
  -3  -2   5      452.69      473.00      5.92 o
  -2  -2   5       29.67       34.21      2.32 o
  -1  -2   5       94.01      113.00      1.75 o
   0  -2   5      171.47      180.05      1.73 o
   1  -2   5     1617.39     1562.37     16.09 o
   2  -2   5      270.16      295.32      4.47 o
   3  -2   5     1841.25     1775.66     30.05 o
   4  -2   5      576.68      558.76      9.70 o
   5  -2   5       96.07       99.67      4.63 o
   6  -2   5      188.83      176.78      7.38 o
   7  -2   5        0.17        3.13      4.02 o
   8  -2   5       18.88        0.05      5.46 o
  -9  -1   5        0.26       -0.10      3.27 o
  -8  -1   5       12.00        0.42      4.94 o
  -7  -1   5        8.04        2.98      4.55 o
  -6  -1   5       12.82       17.59      4.12 o
  -5  -1   5       61.17       56.84      6.52 o
  -4  -1   5       91.52       95.94      6.59 o
  -3  -1   5       62.23       53.38      2.43 o
  -2  -1   5      158.16      131.44      2.71 o
  -1  -1   5      972.20      931.78      8.17 o
   0  -1   5     2587.51     2514.89     20.32 o
   1  -1   5      219.78      215.68      3.21 o
   2  -1   5      557.54      586.52      7.31 o
   3  -1   5      373.13      348.39      5.80 o
   4  -1   5      115.89      111.11      4.59 o
   5  -1   5       35.37       36.74      3.70 o
   6  -1   5      127.30      124.19     13.43 o
   7  -1   5       26.44        6.22      8.00 o
   8  -1   5        5.70        5.13      5.40 o
  -9   0   5       11.11        0.27      4.25 o
  -8   0   5        0.01        0.63      3.94 o
  -7   0   5        3.63        1.49      4.56 o
  -6   0   5        0.12        2.27      3.14 o
  -5   0   5        3.48        8.78      3.00 o
  -4   0   5      248.80      234.97      5.65 o
  -3   0   5        0.06        0.97      1.19 o
  -2   0   5       18.61       30.25      1.76 o
  -1   0   5      273.84      251.52      3.09 o
   0   0   5      197.01      194.93      3.08 o
   1   0   5     1312.79     1293.12     13.38 o
   2   0   5     1550.47     1613.28     24.54 o
   3   0   5      338.16      375.94      7.04 o
   4   0   5       85.79       94.58      4.46 o
   5   0   5      202.10      206.14      5.84 o
   6   0   5      538.15      559.94     11.21 o
   7   0   5       29.90       14.36     11.76 o
   8   0   5        3.06        1.54      3.84 o
  -9   1   5        0.28        0.12      3.19 o
  -8   1   5       11.86       -0.67      3.71 o
  -7   1   5        7.69        8.65      7.40 o
  -6   1   5       13.61       16.55      4.11 o
  -5   1   5       62.01       56.76      4.90 o
  -4   1   5       92.31       87.10      3.78 o
  -3   1   5       61.56       50.03      2.05 o
  -2   1   5      155.31      128.62      2.85 o
  -1   1   5      946.65      907.96      7.35 o
   0   1   5     2582.88     2427.63     27.71 o
   1   1   5      233.85      231.07      3.78 o
   2   1   5      574.08      607.43      7.54 o
   3   1   5      371.06      350.49      6.56 o
   4   1   5      117.48      107.78      6.65 o
   5   1   5       35.99       42.81      5.06 o
   6   1   5      132.53      132.47      6.80 o
   7   1   5       26.90       27.70      5.20 o
   8   1   5        5.63        5.12      5.32 o
  -9   2   5        3.07       -2.13      4.88 o
  -8   2   5        6.60       -0.11      3.47 o
  -7   2   5       28.13       14.98     14.27 o
  -6   2   5       15.03       13.63      4.00 o
  -5   2   5      119.20      120.62      4.99 o
  -4   2   5        3.63        4.49      2.30 o
  -3   2   5      461.30      480.53      7.23 o
  -2   2   5       30.01       32.31      1.32 o
  -1   2   5       94.90      113.48      2.86 o
   0   2   5      169.22      178.09      4.57 o
   1   2   5     1596.39     1559.60     16.62 o
   2   2   5      264.37      298.80      4.50 o
   3   2   5     1829.94     1771.00     20.55 o
   4   2   5      582.35      559.89      8.97 o
   5   2   5       99.67      106.52      5.38 o
   6   2   5      188.59      171.15     12.24 o
   7   2   5        0.17        1.68      3.43 o
   8   2   5       18.73       12.39     10.69 o
  -9   3   5        1.51       -0.23      3.50 o
  -8   3   5        2.51       -0.08      3.70 o
  -7   3   5       19.66       28.69      8.44 o
  -6   3   5       21.53       21.95      4.28 o
  -5   3   5      138.47      140.00      5.39 o
  -4   3   5       63.62       61.56      3.46 o
  -3   3   5      547.34      547.14      7.98 o
  -2   3   5     2018.25     2028.08     15.63 o
  -1   3   5      252.67      224.87      2.89 o
   0   3   5      984.05      990.62     11.74 o
   1   3   5      965.13      958.62      8.40 o
   2   3   5      227.87      232.48      5.25 o
   3   3   5      136.53      127.90      3.59 o
   4   3   5      402.49      407.39      7.44 o
   5   3   5      104.78      103.16      4.83 o
   6   3   5       78.55       80.45      6.21 o
   7   3   5        5.65        8.54      3.93 o
   8   3   5        4.53        2.52      5.33 o
  -8   4   5        1.73        0.33      3.31 o
  -7   4   5       21.04       25.20      6.86 o
  -6   4   5        1.54        3.29      4.04 o
  -5   4   5       64.44       73.15      4.66 o
  -4   4   5      249.22      229.93      5.56 o
  -3   4   5      108.72       96.38      3.40 o
  -2   4   5      211.66      183.00      2.33 o
  -1   4   5     4665.56     4869.29     70.63 o
   0   4   5      143.64      122.22      3.37 o
   1   4   5      913.05      874.98      7.82 o
   2   4   5      938.27      950.97     11.57 o
   3   4   5      214.31      208.84      4.83 o
   4   4   5      316.99      325.40      7.30 o
   5   4   5      116.96      103.30      6.03 o
   6   4   5        6.84        6.95      3.75 o
   7   4   5       23.11       28.46      6.01 o
   8   4   5        2.28        6.41      4.97 o
  -8   5   5        1.03       -0.13      3.65 o
  -7   5   5        4.91        4.14      3.87 o
  -6   5   5      116.80      118.64      8.50 o
  -5   5   5       23.72       19.06      4.22 o
  -4   5   5      134.93      132.62      4.74 o
  -3   5   5      327.30      323.91      7.68 o
  -2   5   5      245.55      267.07      2.91 o
  -1   5   5     2024.02     2185.86     25.19 o
   0   5   5      304.06      305.39      5.52 o
   1   5   5       30.93       21.50      0.55 o
   2   5   5       52.59       59.08      2.83 o
   3   5   5       58.58       60.23      3.19 o
   4   5   5      143.78      133.66      4.38 o
   5   5   5       20.95       26.78      3.55 o
   6   5   5        3.30        3.17      3.22 o
   7   5   5        2.11       -1.33      2.48 o
   8   5   5        3.73        1.15      4.84 o
  -8   6   5        3.12        5.93      4.57 o
  -7   6   5        3.53        5.61      3.96 o
  -6   6   5       10.59       11.77      4.76 o
  -5   6   5      222.33      232.38      6.79 o
  -4   6   5     1090.41     1151.97     16.36 o
  -3   6   5       93.60       81.94      4.14 o
  -2   6   5       47.74       45.18      2.03 o
  -1   6   5      285.03      333.11      4.38 o
   0   6   5      341.71      318.52      6.30 o
   1   6   5      345.97      330.11      3.22 o
   2   6   5      132.24      127.53      2.88 o
   3   6   5       22.80       29.49      3.44 o
   4   6   5       74.62       93.24      5.59 o
   5   6   5       41.96       32.23      3.71 o
   6   6   5        9.83        7.97      3.53 o
   7   6   5       25.41       21.39      8.90 o
   8   6   5        1.05        0.87      4.39 o
  -8   7   5        8.61       12.77      5.32 o
  -7   7   5       12.59        8.33     12.69 o
  -6   7   5        9.29       12.93      4.01 o
  -5   7   5       57.29       67.26     18.66 o
  -4   7   5      471.63      461.42      8.90 o
  -3   7   5      157.55      156.10      4.45 o
  -2   7   5       78.42       93.58      2.36 o
  -1   7   5       42.96       36.60      2.58 o
   0   7   5      134.14      127.77      2.36 o
   1   7   5      301.07      303.76      2.98 o
   2   7   5      193.10      185.19      4.62 o
   3   7   5       32.38       33.95      3.32 o
   4   7   5       33.17       38.70      3.13 o
   5   7   5       11.33       15.96      6.42 o
   6   7   5       12.01       18.98      4.09 o
   7   7   5        4.68        7.46      4.72 o
   8   7   5        0.10       -0.10      4.11 o
  -8   8   5       32.94       43.39     33.33 o
  -7   8   5       21.17       21.08     16.18 o
  -6   8   5       18.38       28.83      4.48 o
  -5   8   5      138.50      148.06      5.96 o
  -4   8   5      163.54      180.94      5.84 o
  -3   8   5      101.65       82.23      3.68 o
  -2   8   5      175.82      176.86      3.21 o
  -1   8   5      155.11      155.76      2.90 o
   0   8   5       37.86       43.29      1.45 o
   1   8   5       55.07       56.15      1.25 o
   2   8   5       10.74        9.58      1.22 o
   3   8   5      190.57      219.32      4.74 o
   4   8   5       16.11       14.31      2.74 o
   5   8   5       21.40       25.26      3.80 o
   6   8   5       13.94       12.00      5.16 o
   7   8   5       12.73        8.42     10.59 o
  -8   9   5        1.55        0.45      5.88 o
  -7   9   5        8.77        7.70      8.54 o
  -6   9   5       19.05       21.14      7.02 o
  -5   9   5       22.27       21.74      4.91 o
  -4   9   5      272.49      288.07      8.38 o
  -3   9   5      102.50      108.09      2.30 o
  -2   9   5      216.81      207.09      3.69 o
  -1   9   5      136.25      162.01      4.03 o
   0   9   5      201.34      229.34      4.24 o
   1   9   5      106.29      117.64      2.24 o
   2   9   5        5.15        3.61      1.19 o
   3   9   5      151.82      160.47      3.74 o
   4   9   5       51.88       54.84      4.31 o
   5   9   5       12.99        9.31      4.52 o
   6   9   5        2.80        1.50      4.26 o
   7   9   5        0.02        0.49      4.13 o
  -7  10   5        8.82        1.73      3.79 o
  -6  10   5        3.71        2.84      3.48 o
  -5  10   5        1.18        2.62      3.48 o
  -4  10   5       28.64       34.91      3.27 o
  -3  10   5      118.32      121.79      1.87 o
  -2  10   5      176.77      181.60      4.05 o
  -1  10   5       67.75       78.85      3.17 o
   0  10   5        3.64        2.07      1.71 o
   1  10   5      201.71      205.97      3.15 o
   2  10   5       10.98       13.11      1.29 o
   3  10   5        2.53        1.97      1.23 o
   4  10   5       74.40       76.86      3.92 o
   5  10   5       39.58       45.05      4.22 o
   6  10   5       10.76        9.20      4.18 o
   7  10   5        1.79        1.24      3.73 o
  -7  11   5        1.89       -0.80      3.92 o
  -6  11   5        6.37        9.99      4.18 o
  -5  11   5        7.91        3.59      3.79 o
  -4  11   5        6.53        5.09      1.60 o
  -3  11   5       61.45       64.11      4.05 o
  -2  11   5       15.58       12.80      2.43 o
  -1  11   5       34.15       28.53      2.20 o
   0  11   5      122.33      124.88      3.72 o
   1  11   5       37.66       45.26      1.67 o
   2  11   5      110.71      123.14      2.70 o
   3  11   5       24.54       29.23      2.23 o
   4  11   5       20.14       21.31      3.47 o
   5  11   5        1.66        3.37      2.47 o
   6  11   5        0.80        2.81      3.38 o
  -6  12   5        0.49       -0.81      3.70 o
  -5  12   5       21.50       13.42      9.70 o
  -4  12   5      107.67      124.38      3.21 o
  -3  12   5       46.25       51.09      4.78 o
  -2  12   5        2.29        2.18      1.83 o
  -1  12   5       37.29       36.24      3.73 o
   0  12   5       64.88       62.00      4.26 o
   1  12   5       14.56       17.45      2.12 o
   2  12   5       83.64       92.18      2.43 o
   3  12   5       65.06       63.24      3.34 o
   4  12   5       19.62       23.42      3.11 o
   5  12   5        6.89        3.69      2.88 o
   6  12   5        1.45        6.46      3.80 o
  -6  13   5        3.60        3.67      4.12 o
  -5  13   5        9.27        3.29      3.67 o
  -4  13   5       10.27        3.10      3.62 o
  -3  13   5        4.75        2.43      2.45 o
  -2  13   5        4.76        3.28      2.11 o
  -1  13   5       17.32       14.45      2.41 o
   0  13   5      161.41      182.31      4.81 o
   1  13   5       31.49       35.57      2.31 o
   2  13   5       23.53       34.47      2.26 o
   3  13   5        3.02        5.63      1.87 o
   4  13   5        9.02        5.46      3.11 o
   5  13   5        4.52        6.80      2.51 o
   6  13   5        5.55       11.76      5.96 o
  -5  14   5        2.86        0.43      2.92 o
  -4  14   5        8.73        0.59      3.06 o
  -3  14   5        0.68       -0.30      1.92 o
  -2  14   5       17.08        4.87      5.82 o
  -1  14   5        6.48        7.29      2.21 o
   0  14   5       38.90       33.24      2.63 o
   1  14   5       31.15       35.11      2.48 o
   2  14   5        6.59        5.66      1.86 o
   3  14   5        9.46       11.65      2.21 o
   4  14   5        1.17        1.47      2.91 o
   5  14   5        1.38        0.94      2.03 o
  -5  15   5       23.82       13.39      8.85 o
  -4  15   5        0.36        0.34      2.62 o
  -3  15   5        8.73       -0.17      2.96 o
  -2  15   5        0.04       -0.13      3.34 o
  -1  15   5       13.16       13.87      3.88 o
   0  15   5        3.77        5.41      1.72 o
   1  15   5       15.62       14.58      1.98 o
   2  15   5       23.11       16.81      4.23 o
   3  15   5        5.27        5.36      3.08 o
   4  15   5        8.84        8.06      3.89 o
  -4  16   5       11.48        0.68      3.46 o
  -3  16   5       14.03        0.97      3.22 o
  -2  16   5        2.62       -0.07      2.10 o
  -1  16   5        2.52        1.27      2.68 o
   0  16   5        8.64        4.07      2.43 o
   1  16   5        2.17        1.98      1.88 o
   2  16   5       22.46        3.60      4.92 o
   3  16   5       19.06        3.18      8.14 o
  -3  17   5        0.90       -0.40      2.52 o
  -2  17   5        4.15       -0.22      2.26 o
  -1  17   5        8.18        4.29      4.43 o
   0  17   5        6.13       -0.48      2.95 o
   1  17   5       12.48        1.66      4.57 o
   2  17   5       32.93       37.75     22.54 o
   0  18   5       14.59        0.13      2.67 o
  -2 -17   6        0.31        1.69      4.80 o
   2 -17   6        9.18        3.18      5.53 o
  -4 -16   6        5.15        3.38      3.34 o
  -3 -16   6        6.26        6.68      4.87 o
  -2 -16   6        3.85       -0.75      4.26 o
  -1 -16   6        1.36        1.18      3.41 o
   2 -16   6        1.76        1.91      5.36 o
   3 -16   6       17.25        0.09      4.35 o
  -4 -15   6        9.56        7.69      5.92 o
  -3 -15   6        1.24        0.79      2.26 o
  -2 -15   6        2.84        1.50      2.29 o
  -1 -15   6        4.46        1.06      3.34 o
   2 -15   6        7.56        4.33      2.15 o
   3 -15   6       11.76        6.87      4.63 o
   4 -15   6       24.07       11.68      8.36 o
  -5 -14   6        2.82        3.84      3.48 o
  -4 -14   6        6.44        3.27      4.44 o
  -3 -14   6        1.78        2.74      2.35 o
  -2 -14   6       17.04       23.23      3.85 o
  -1 -14   6        5.93        4.82      6.59 o
   1 -14   6        9.38        7.25      3.79 o
   2 -14   6       11.22        6.17      3.87 o
   3 -14   6       40.34       54.98      3.93 o
   4 -14   6        2.99       -0.12      2.79 o
   5 -14   6        7.63        1.81      3.63 o
  -6 -13   6        4.21        4.15      6.26 o
  -5 -13   6        0.80        1.44      3.21 o
  -4 -13   6        1.19       -0.15      3.03 o
  -3 -13   6       18.90       23.08      3.10 o
  -2 -13   6       10.13        9.64      4.07 o
  -1 -13   6       33.77       42.53      6.12 o
   1 -13   6       40.56       44.79      4.33 o
   2 -13   6        6.89        6.88      4.85 o
   3 -13   6        3.62        5.10      3.15 o
   4 -13   6       35.65       35.84     20.25 o
   5 -13   6        2.65       -2.30      2.30 o
  -6 -12   6        0.70        1.59      3.44 o
  -5 -12   6        9.91        6.49      5.49 o
  -4 -12   6       15.59        9.16      8.15 o
  -3 -12   6       20.78       26.82      3.03 o
  -2 -12   6        5.51        4.06      2.64 o
  -1 -12   6       11.19       11.50      4.82 o
   1 -12   6       22.18       35.46      2.63 o
   2 -12   6       52.24       63.99      4.16 o
   3 -12   6       32.42       31.04     17.56 o
   4 -12   6       29.10       25.55     14.27 o
   5 -12   6       11.10       -0.05      6.30 o
   6 -12   6        1.74        0.19      4.92 o
  -7 -11   6       18.09        0.02      6.75 o
  -6 -11   6        5.25        1.71      3.72 o
  -5 -11   6       23.35       21.60     13.26 o
  -4 -11   6        0.28        0.54      2.35 o
  -3 -11   6       18.86       17.83      2.79 o
  -2 -11   6       35.61       47.46      3.81 o
  -1 -11   6      146.89      147.00      4.84 o
   0 -11   6       51.30       44.65      5.74 o
   1 -11   6        3.65        5.16      1.88 o
   2 -11   6       54.75       63.11      3.18 o
   3 -11   6       84.66       93.51     12.02 o
   4 -11   6       16.29        0.16      8.35 o
   5 -11   6       11.15        0.52      6.19 o
   6 -11   6       17.50       21.50      7.83 o
  -7 -10   6        4.12        1.34      4.72 o
  -6 -10   6        2.39        2.15      3.25 o
  -5 -10   6       19.70        7.69      6.80 o
  -4 -10   6       62.25       58.70      4.33 o
  -3 -10   6        9.55       10.63      2.57 o
  -2 -10   6       12.45       16.58      2.15 o
  -1 -10   6       49.23       50.79      3.27 o
   0 -10   6      365.17      353.25     11.05 o
   1 -10   6       97.72      105.46      3.55 o
   2 -10   6      120.10      105.15      7.58 o
   3 -10   6       12.56       11.62      5.20 o
   4 -10   6       23.74       28.28      6.70 o
   5 -10   6       66.07       61.62      8.63 o
   6 -10   6       11.13       11.17      7.08 o
   7 -10   6        0.03       -0.44      3.43 o
  -7  -9   6       18.32        1.74      4.13 o
  -6  -9   6        6.09        2.23      3.67 o
  -5  -9   6        8.64        7.72      3.34 o
  -4  -9   6      240.99      270.87      6.87 o
  -3  -9   6       37.40       36.96      3.18 o
  -2  -9   6       23.39       27.84      2.39 o
  -1  -9   6       41.16       38.07      2.44 o
   0  -9   6      331.38      339.33     10.39 o
   1  -9   6      124.04      124.06      3.69 o
   2  -9   6       51.20       43.10      5.95 o
   3  -9   6      154.82      158.85     12.73 o
   4  -9   6       10.59       18.16      9.08 o
   5  -9   6        8.01        9.08      2.99 o
   6  -9   6       63.68       80.50      6.84 o
   7  -9   6        8.88        8.62      4.23 o
  -8  -8   6       10.43        0.09      4.72 o
  -7  -8   6        4.29        0.72      3.58 o
  -6  -8   6        5.45        2.19      3.52 o
  -5  -8   6        8.39        6.80      3.38 o
  -4  -8   6       39.48       41.81      3.87 o
  -3  -8   6      204.67      216.64      5.22 o
  -2  -8   6       45.39       50.28      2.56 o
  -1  -8   6      216.71      219.30      3.90 o
   0  -8   6      254.31      221.73      8.99 o
   1  -8   6      395.44      369.97     10.82 o
   2  -8   6      292.03      339.19     14.77 o
   3  -8   6      145.06      169.61      8.59 o
   4  -8   6       10.12        8.83      2.36 o
   5  -8   6       53.51       57.83      4.49 o
   6  -8   6        3.18        2.63      3.47 o
   7  -8   6        3.05        4.64      3.69 o
  -8  -7   6        4.31       -0.37      2.57 o
  -7  -7   6        3.46        0.95      4.81 o
  -6  -7   6       10.81       11.24      3.96 o
  -5  -7   6       66.37       79.61      4.96 o
  -4  -7   6       99.82       94.19      5.69 o
  -3  -7   6      308.06      294.00      6.44 o
  -2  -7   6      143.88      162.03      4.40 o
  -1  -7   6      210.29      199.87      3.70 o
   0  -7   6       72.38       60.57      1.64 o
   1  -7   6        7.38        7.83      3.74 o
   2  -7   6       35.11       32.94      4.96 o
   3  -7   6       65.53       58.68      2.76 o
   4  -7   6      123.64      120.75      4.16 o
   5  -7   6       11.52       15.79      5.04 o
   6  -7   6        6.36       10.95      3.62 o
   7  -7   6       15.31       19.95      4.59 o
  -8  -6   6        8.49       -0.15      4.55 o
  -7  -6   6        8.15        0.57      3.06 o
  -6  -6   6       31.72       32.07      5.04 o
  -5  -6   6      353.87      366.12      8.69 o
  -4  -6   6       39.38       46.45      3.78 o
  -3  -6   6       17.72       18.79      2.43 o
  -2  -6   6      114.83      103.33      6.73 o
  -1  -6   6      269.06      263.82      3.70 o
   0  -6   6      378.62      394.60      8.52 o
   1  -6   6       69.31       78.71      7.58 o
   2  -6   6      110.32      105.51      8.78 o
   3  -6   6       38.98       39.20      3.13 o
   4  -6   6        8.15        5.05      2.84 o
   5  -6   6       63.67       78.40      5.58 o
   6  -6   6        2.29        1.73      3.27 o
   7  -6   6        8.08       13.81      4.27 o
   8  -6   6       17.74       15.33     15.08 o
  -8  -5   6        3.90        0.08      4.02 o
  -7  -5   6       15.67        0.28      4.21 o
  -6  -5   6        5.97        6.07      3.44 o
  -5  -5   6      181.81      208.74      6.24 o
  -4  -5   6       43.69       52.12      3.60 o
  -3  -5   6       69.82       59.42      2.99 o
  -2  -5   6       44.55       50.60      2.37 o
  -1  -5   6      967.22     1007.71     11.34 o
   0  -5   6      828.40      843.66      7.96 o
   1  -5   6       10.17        5.15      3.08 o
   2  -5   6       46.50       58.50      2.49 o
   3  -5   6      241.22      253.73      4.81 o
   4  -5   6      112.50      119.78      4.10 o
   5  -5   6       54.53       53.36      3.91 o
   6  -5   6       11.85       14.27      3.55 o
   7  -5   6       24.54       28.97      4.86 o
   8  -5   6       14.02        4.74      7.55 o
  -8  -4   6       11.34        0.24      2.50 o
  -7  -4   6       11.83        0.17      3.61 o
  -6  -4   6       30.11       39.19      6.21 o
  -5  -4   6      507.90      511.31      8.53 o
  -4  -4   6      192.40      192.14      4.42 o
  -3  -4   6      174.91      171.40      4.25 o
  -2  -4   6      300.74      326.98      5.67 o
  -1  -4   6      380.26      403.29      5.06 o
   0  -4   6      298.83      261.00      3.57 o
   1  -4   6     1180.49     1163.29     20.18 o
   2  -4   6      591.36      594.34      8.34 o
   3  -4   6      513.65      502.70      7.43 o
   4  -4   6      109.78      125.05      4.58 o
   5  -4   6      195.69      200.04      5.97 o
   6  -4   6        2.21       -0.99      2.36 o
   7  -4   6        9.85        6.81      6.19 o
   8  -4   6        8.07       -0.19      3.75 o
  -8  -3   6        3.25       -0.59      3.62 o
  -7  -3   6       41.61       45.79      4.59 o
  -6  -3   6       65.89       74.71      4.38 o
  -5  -3   6        0.95        1.88      3.03 o
  -4  -3   6      334.21      342.32      6.13 o
  -3  -3   6      298.46      316.31      6.47 o
  -2  -3   6        7.45        4.42      1.45 o
  -1  -3   6       35.14       41.78      1.86 o
   0  -3   6      828.92      837.25      7.88 o
   1  -3   6       21.78       18.18      1.25 o
   2  -3   6      451.58      455.98      6.05 o
   3  -3   6      485.29      486.67      8.28 o
   4  -3   6      164.25      163.54      5.35 o
   5  -3   6      441.63      441.44      8.89 o
   6  -3   6       90.31      114.99      5.94 o
   7  -3   6        5.55        2.31      3.51 o
   8  -3   6        8.19        0.04      3.79 o
  -9  -2   6        9.91       -0.15      4.71 o
  -8  -2   6       21.72       -0.51      3.00 o
  -7  -2   6       17.93        0.32      3.41 o
  -6  -2   6       43.83       43.47      3.95 o
  -5  -2   6       46.10       55.18      3.82 o
  -4  -2   6      154.18      173.63      4.05 o
  -3  -2   6       84.74       71.37      4.18 o
  -2  -2   6      200.79      219.96      4.61 o
  -1  -2   6     2497.50     2620.10     22.02 o
   0  -2   6       99.79       92.92      1.15 o
   1  -2   6       21.49       27.04      2.03 o
   2  -2   6     1595.21     1632.86     17.94 o
   3  -2   6      164.43      149.72      3.77 o
   4  -2   6      180.69      171.16      5.00 o
   5  -2   6      205.75      199.49      6.92 o
   6  -2   6       15.18       16.77      3.77 o
   7  -2   6       18.21        8.36     12.28 o
   8  -2   6        6.37       -0.53      3.33 o
  -9  -1   6        2.49       -0.16      3.89 o
  -8  -1   6        1.73        0.53      3.87 o
  -7  -1   6       46.60       58.81      6.20 o
  -6  -1   6        0.76       -1.02      3.22 o
  -5  -1   6       32.21       35.27      3.42 o
  -4  -1   6      410.91      412.61      7.74 o
  -3  -1   6      177.64      150.73      3.35 o
  -2  -1   6      888.18      875.29     11.06 o
  -1  -1   6      638.22      619.58      7.43 o
   0  -1   6      146.47      150.26      2.79 o
   1  -1   6      785.41      755.64      8.39 o
   2  -1   6       87.86       96.84      2.98 o
   3  -1   6      646.68      628.53      9.38 o
   4  -1   6      134.04      146.44      5.01 o
   5  -1   6      114.60      123.10      4.86 o
   6  -1   6        3.58        4.14      3.09 o
   7  -1   6        1.48        1.84      3.25 o
   8  -1   6        3.78        0.51      4.74 o
  -9   0   6        0.05        0.87      7.82 o
  -8   0   6       24.21        0.75      4.80 o
  -7   0   6      147.04      180.92      8.15 o
  -6   0   6        4.75        7.51      3.68 o
  -5   0   6      222.65      214.04      6.20 o
  -4   0   6       19.80       22.14      2.45 o
  -3   0   6        0.04        0.72      1.27 o
  -2   0   6      213.89      240.53      4.04 o
  -1   0   6      534.68      519.85      5.28 o
   0   0   6        1.92        1.98      1.02 o
   1   0   6     1317.26     1424.57     15.43 o
   2   0   6      393.38      432.21      5.94 o
   3   0   6       13.23        8.00      1.88 o
   4   0   6       77.94      105.64      4.42 o
   5   0   6       76.67       67.02      4.10 o
   6   0   6       93.47       88.77      5.22 o
   7   0   6       30.26       37.02      4.87 o
   8   0   6       22.35       35.37     24.25 o
  -9   1   6        2.59        0.29      3.84 o
  -8   1   6        1.82        0.28      3.82 o
  -7   1   6       46.27       64.27     10.00 o
  -6   1   6        0.70        1.41      2.67 o
  -5   1   6       31.08       38.07      3.81 o
  -4   1   6      415.81      406.62      7.00 o
  -3   1   6      170.47      143.82      4.10 o
  -2   1   6      879.85      857.01      7.22 o
  -1   1   6      663.31      640.26      6.60 o
   0   1   6      141.87      148.16      3.06 o
   1   1   6      775.00      734.96      8.65 o
   2   1   6       85.16       96.49      2.62 o
   3   1   6      638.33      630.99      9.37 o
   4   1   6      140.84      150.92      5.01 o
   5   1   6      109.60      120.34      7.98 o
   6   1   6        3.89        4.51      3.94 o
   7   1   6        1.35        1.59      4.04 o
   8   1   6        3.66        3.78      4.07 o
  -9   2   6        9.64       -0.69      5.18 o
  -8   2   6       21.85        0.03      4.59 o
  -7   2   6       17.47       14.97     11.00 o
  -6   2   6       45.25       47.34      4.94 o
  -5   2   6       46.10       55.54      4.17 o
  -4   2   6      152.02      156.36      5.81 o
  -3   2   6       82.84       72.44      2.71 o
  -2   2   6      201.89      218.42      2.90 o
  -1   2   6     2513.22     2546.24     22.10 o
   0   2   6      107.95      101.19      2.88 o
   1   2   6       27.85       35.80      1.53 o
   2   2   6     1554.13     1615.04     17.88 o
   3   2   6      167.25      152.05      4.19 o
   4   2   6      183.22      180.31      5.30 o
   5   2   6      207.83      204.51      6.02 o
   6   2   6       14.83       18.42      4.44 o
   7   2   6       17.43       14.31      4.18 o
   8   2   6        6.10        1.98      4.33 o
  -8   3   6        3.53       -0.48      3.95 o
  -7   3   6       42.02       44.25      7.10 o
  -6   3   6       64.74       70.92      5.75 o
  -5   3   6        1.36        2.70      2.79 o
  -4   3   6      337.13      333.65      6.69 o
  -3   3   6      309.50      330.32      4.37 o
  -2   3   6        6.84        4.99      1.29 o
  -1   3   6       35.17       40.14      3.19 o
   0   3   6      824.96      850.17     10.65 o
   1   3   6       21.53       17.51      0.89 o
   2   3   6      452.74      461.38      6.18 o
   3   3   6      485.62      491.39      7.39 o
   4   3   6      163.84      160.90      4.58 o
   5   3   6      440.12      457.64     10.11 o
   6   3   6       90.71      108.17      5.41 o
   7   3   6        6.23        5.07      3.67 o
   8   3   6        7.85        3.45      4.11 o
  -8   4   6       11.48       -0.39      3.30 o
  -7   4   6       11.22        5.54      5.14 o
  -6   4   6       28.39       28.86      5.67 o
  -5   4   6      506.92      484.41      9.88 o
  -4   4   6      189.30      190.16      5.19 o
  -3   4   6      168.36      174.88      4.84 o
  -2   4   6      299.30      328.03      3.62 o
  -1   4   6      392.72      418.00      6.23 o
   0   4   6      299.52      257.74      5.09 o
   1   4   6     1193.42     1123.23     18.91 o
   2   4   6      580.97      574.87      7.75 o
   3   4   6      515.83      513.79      7.66 o
   4   4   6      108.12      127.12      6.20 o
   5   4   6      196.58      206.10      7.39 o
   6   4   6        2.63        0.46      2.48 o
   7   4   6        9.67       13.74      4.85 o
   8   4   6        8.16        3.63      6.92 o
  -8   5   6        3.79        3.35      4.40 o
  -7   5   6       15.99       23.63      5.76 o
  -6   5   6        6.06        8.17      3.69 o
  -5   5   6      182.08      193.30      7.80 o
  -4   5   6       42.83       45.56      5.02 o
  -3   5   6       67.01       55.47      4.31 o
  -2   5   6       45.34       51.96      1.40 o
  -1   5   6      947.07      993.18     10.19 o
   0   5   6      803.04      812.62     15.90 o
   1   5   6        9.10        7.91      2.61 o
   2   5   6       45.29       56.39      2.17 o
   3   5   6      237.70      248.60      4.79 o
   4   5   6      116.10      121.07      4.77 o
   5   5   6       57.61       62.10      4.06 o
   6   5   6       11.25       12.53      3.61 o
   7   5   6       24.52       33.59      5.92 o
   8   5   6       14.01        8.55      9.30 o
  -8   6   6        8.45        8.98      7.81 o
  -7   6   6        7.62        4.48      6.53 o
  -6   6   6       30.03       38.98      8.01 o
  -5   6   6      346.77      345.40      8.37 o
  -4   6   6       40.36       53.41      4.71 o
  -3   6   6       17.41       21.66      1.63 o
  -2   6   6      120.53      109.28      2.52 o
  -1   6   6      271.18      268.08      3.70 o
   0   6   6      375.88      382.71      6.81 o
   1   6   6       68.64       69.44      4.06 o
   2   6   6      111.93      105.60      2.25 o
   3   6   6       40.21       43.98      3.87 o
   4   6   6        7.33        3.23      2.17 o
   5   6   6       64.61       74.67      4.31 o
   6   6   6        2.32        4.36      3.63 o
   7   6   6        7.96       11.13      5.63 o
   8   6   6       17.56       15.19     16.47 o
  -8   7   6        4.24        0.84      3.15 o
  -7   7   6        3.54        5.55      5.27 o
  -6   7   6       10.39       11.23      4.09 o
  -5   7   6       66.93       82.80      5.92 o
  -4   7   6       97.92       93.15      5.03 o
  -3   7   6      298.54      287.97      4.73 o
  -2   7   6      147.98      164.34      3.28 o
  -1   7   6      205.00      191.72      3.47 o
   0   7   6       73.30       72.37      4.21 o
   1   7   6        7.78        8.60      1.11 o
   2   7   6       34.89       28.12      1.55 o
   3   7   6       67.45       63.50      3.06 o
   4   7   6      125.27      126.62      4.33 o
   5   7   6       12.03       16.12      3.42 o
   6   7   6        6.22       11.37      4.91 o
   7   7   6       15.42       22.79      4.96 o
  -8   8   6       10.26        5.80      7.08 o
  -7   8   6        4.45        1.20      3.63 o
  -6   8   6        5.67        7.01      5.77 o
  -5   8   6        8.18        9.14      4.92 o
  -4   8   6       38.60       46.76      3.82 o
  -3   8   6      202.57      201.11      5.32 o
  -2   8   6       43.67       46.44      2.47 o
  -1   8   6      216.34      224.03      3.83 o
   0   8   6      257.04      233.87      3.03 o
   1   8   6      391.57      354.64      5.07 o
   2   8   6      292.48      327.38      3.72 o
   3   8   6      146.39      162.54      4.22 o
   4   8   6       10.43        9.58      3.39 o
   5   8   6       53.22       52.31      4.14 o
   6   8   6        3.45        3.27      3.23 o
   7   8   6        2.88        1.93      3.98 o
  -7   9   6       18.19        3.64      4.85 o
  -6   9   6        6.40        8.12      3.87 o
  -5   9   6        9.15        3.29      5.30 o
  -4   9   6      242.44      260.43      6.88 o
  -3   9   6       39.02       39.49      4.15 o
  -2   9   6       24.02       24.95      1.94 o
  -1   9   6       40.53       37.21      2.58 o
   0   9   6      334.83      352.80      7.09 o
   1   9   6      125.38      122.42      2.39 o
   2   9   6       50.71       43.32      2.54 o
   3   9   6      153.69      151.71      3.53 o
   4   9   6       10.28       13.18      2.37 o
   5   9   6        8.51       11.35      3.15 o
   6   9   6       63.95       85.95     14.53 o
   7   9   6        8.62        9.74      4.62 o
  -7  10   6        3.99        0.48      3.87 o
  -6  10   6        2.32        0.32      3.29 o
  -5  10   6       19.18        9.43      7.15 o
  -4  10   6       63.54       57.55      2.10 o
  -3  10   6        8.92       10.46      2.41 o
  -2  10   6       13.39       13.88      1.85 o
  -1  10   6       50.94       51.74      2.78 o
   0  10   6      367.58      364.75      5.14 o
   1  10   6      101.22      109.78      2.86 o
   2  10   6      117.65      106.27      2.05 o
   3  10   6       12.27       11.64      1.61 o
   4  10   6       24.25       28.49      2.65 o
   5  10   6       66.86       77.20      4.81 o
   6  10   6       10.91       16.97      4.38 o
   7  10   6        0.02        3.66      4.14 o
  -7  11   6       17.97       19.69     17.00 o
  -6  11   6        5.26        6.32      4.77 o
  -5  11   6       23.42       10.49      8.33 o
  -4  11   6        0.29        0.57      0.37 o
  -3  11   6       19.22       15.12      2.67 o
  -2  11   6       35.33       47.97      2.97 o
  -1  11   6      149.60      152.10      3.78 o
   0  11   6       51.59       52.71      1.78 o
   1  11   6        3.59        3.98      1.06 o
   2  11   6       55.90       67.28      3.80 o
   3  11   6       86.62       98.49      2.93 o
   4  11   6       16.38        5.75      7.56 o
   5  11   6       10.94        6.69      2.89 o
   6  11   6       17.67       18.98      4.54 o
  -6  12   6        0.61       -0.86      5.38 o
  -5  12   6        9.47        4.56      4.23 o
  -4  12   6       16.00        5.76      5.21 o
  -3  12   6       21.42       14.38      6.46 o
  -2  12   6        5.99        3.18      1.70 o
  -1  12   6       10.99       11.60      2.51 o
   0  12   6       36.13       40.54      2.50 o
   1  12   6       22.19       32.50      1.70 o
   2  12   6       52.77       57.69      1.90 o
   3  12   6       31.72       32.44      3.22 o
   4  12   6       28.70       30.03      7.35 o
   5  12   6       11.09        7.19      3.08 o
   6  12   6        1.71       -0.68      2.62 o
  -6  13   6        4.17       -0.66      3.23 o
  -5  13   6        0.78        0.55      2.97 o
  -4  13   6        1.39       -0.38      2.90 o
  -3  13   6       18.11       17.05     10.16 o
  -2  13   6        9.50        3.24      2.46 o
  -1  13   6       33.06       40.84      3.25 o
   0  13   6       34.77       31.33      2.01 o
   1  13   6       40.01       43.44      2.50 o
   2  13   6        7.20        5.60      1.90 o
   3  13   6        3.92        5.78      1.79 o
   4  13   6       35.62       40.29      3.58 o
   5  13   6        2.69        2.41      2.29 o
  -5  14   6        2.82        1.15      3.13 o
  -4  14   6        6.32        0.54      2.83 o
  -3  14   6        1.65        0.08      2.28 o
  -2  14   6       17.05       16.85      9.21 o
  -1  14   6        6.05        1.99      1.79 o
   0  14   6        3.00        6.43      1.42 o
   1  14   6        8.94        7.70      1.63 o
   2  14   6       11.35        8.44      1.80 o
   3  14   6       40.10       48.97      8.60 o
   4  14   6        2.96        7.64      6.49 o
   5  14   6        7.81        7.27     12.68 o
  -4  15   6        9.51        1.33      3.74 o
  -3  15   6        1.19       -0.21      2.33 o
  -2  15   6        2.86        0.69      2.13 o
  -1  15   6        4.53       -0.31      1.88 o
   0  15   6        1.68        1.71      1.65 o
   1  15   6        1.88        2.91      1.40 o
   2  15   6        7.44        0.82      6.06 o
   3  15   6       11.61        2.85      7.50 o
   4  15   6       24.38        5.48      9.08 o
  -4  16   6        5.00       -0.38      3.22 o
  -3  16   6        6.26        0.34      2.90 o
  -2  16   6        4.06        1.09      2.26 o
  -1  16   6        1.28       -0.60      2.11 o
   0  16   6        0.68       -0.29      2.73 o
   1  16   6       14.32       -0.33      3.91 o
   2  16   6        1.69        0.75      3.39 o
   3  16   6       17.36       -0.28      5.01 o
  -2  17   6        0.34        1.05      4.13 o
  -1  17   6        4.52       -0.33      5.48 o
   0  17   6        9.73       -1.06      4.63 o
   1  17   6        2.95       -1.67      3.91 o
   2  17   6        9.36       -0.42      3.46 o
  -2 -17   7        1.00       -2.40      7.27 o
  -3 -16   7        1.65        1.41      2.45 o
  -2 -16   7        2.96        1.58      4.70 o
   2 -16   7        2.62        0.96      5.39 o
   3 -16   7        1.32        0.52      5.76 o
  -4 -15   7        8.60        6.42      5.11 o
  -3 -15   7        1.91        2.03      3.56 o
  -2 -15   7        7.88       -0.42      4.45 o
  -1 -15   7        4.24       -1.53      3.25 o
   2 -15   7        7.27        2.02      3.86 o
   3 -15   7        0.34        1.43      5.55 o
   4 -15   7        1.74       -0.37      3.46 o
  -5 -14   7        3.23        3.18      3.21 o
  -4 -14   7       22.02       17.60     13.60 o
  -3 -14   7        4.72        1.70      4.10 o
  -2 -14   7        7.30       -1.32      3.93 o
  -1 -14   7       39.53       40.82      7.13 o
   2 -14   7        5.07        3.44      3.14 o
   3 -14   7       12.79       10.57      4.62 o
   4 -14   7        2.03       -0.05      3.11 o
  -6 -13   7       13.33       11.78      9.64 o
  -5 -13   7        9.79        6.13      4.60 o
  -4 -13   7        1.36        1.39      3.84 o
  -3 -13   7       17.89        2.73      5.86 o
  -2 -13   7        6.61        4.25      1.90 o
  -1 -13   7       11.02        9.08      8.49 o
   1 -13   7       37.03        0.45      6.87 o
   2 -13   7        4.05        4.00      1.87 o
   3 -13   7        8.58        5.93      5.53 o
   4 -13   7        3.78        2.17      3.85 o
   5 -13   7        3.61        3.83      3.75 o
  -6 -12   7        3.76        9.36      9.17 o
  -5 -12   7        8.81        5.99      4.45 o
  -4 -12   7        2.62        0.95      3.52 o
  -3 -12   7        8.57        6.84      2.46 o
  -2 -12   7       15.55       16.86      4.20 o
  -1 -12   7       54.69       58.39      6.42 o
   1 -12   7       14.66       15.25      2.41 o
   2 -12   7       22.13       24.01     13.90 o
   3 -12   7       20.12       18.53     11.55 o
   4 -12   7        5.20       -1.20      9.08 o
   5 -12   7        3.03        2.54      4.12 o
   6 -12   7        5.11        7.22      7.36 o
  -6 -11   7        0.02        4.07      4.62 o
  -5 -11   7        1.39        3.24      2.99 o
  -4 -11   7        1.99        2.03      2.51 o
  -3 -11   7       35.00       46.25      7.30 o
  -2 -11   7       50.11       48.98      4.51 o
  -1 -11   7       13.49       14.04      5.06 o
   1 -11   7       62.92       61.51      3.32 o
   2 -11   7       21.94       15.04      7.34 o
   3 -11   7       31.74       37.85      6.94 o
   4 -11   7        4.88        6.73      5.93 o
   5 -11   7        4.07        2.02      5.72 o
   6 -11   7        0.42        0.85      5.55 o
  -7 -10   7        3.21        0.58      5.48 o
  -6 -10   7        4.91        2.10      3.65 o
  -5 -10   7        0.88        0.72      2.75 o
  -4 -10   7       65.55       69.64      4.82 o
  -3 -10   7      213.51      226.91      5.97 o
  -2 -10   7        7.84        8.30      2.51 o
  -1 -10   7       31.21       31.50      8.77 o
   1 -10   7      153.85      152.15      3.25 o
   2 -10   7       74.52       88.40      7.60 o
   3 -10   7      110.43      123.40     13.22 o
   4 -10   7       11.49        3.48      9.67 o
   5 -10   7       10.10       11.17      6.23 o
   6 -10   7        5.85        9.03      6.70 o
  -7  -9   7       15.83       -0.08      5.76 o
  -6  -9   7        0.15        1.41      2.99 o
  -5  -9   7       25.60       28.17      3.95 o
  -4  -9   7       16.02       12.32      3.03 o
  -3  -9   7       75.86       71.02      3.59 o
  -2  -9   7       82.94       89.11      3.16 o
  -1  -9   7       97.30       99.64      6.11 o
   0  -9   7        3.06        4.28      4.16 o
   1  -9   7       44.33       48.79      6.21 o
   2  -9   7      140.63      146.39      8.40 o
   3  -9   7        1.00        1.88      4.33 o
   4  -9   7       86.32      100.59      8.26 o
   5  -9   7       22.14       25.91      3.45 o
   6  -9   7        3.89        3.75      5.06 o
   7  -9   7       14.63       12.05      4.44 o
  -7  -8   7       22.12       33.52     21.25 o
  -6  -8   7        8.14        5.67      4.90 o
  -5  -8   7        8.27       10.33      3.56 o
  -4  -8   7      284.44      324.92      8.51 o
  -3  -8   7      247.46      258.89      5.73 o
  -2  -8   7       50.78       51.40      3.05 o
  -1  -8   7      438.95      441.27      5.76 o
   0  -8   7      204.14      218.76      8.31 o
   1  -8   7       10.90        7.22      4.33 o
   2  -8   7      188.51      213.06      9.18 o
   3  -8   7       46.62       57.52     10.26 o
   4  -8   7       30.24       38.64      3.33 o
   5  -8   7      104.31       96.51      4.67 o
   6  -8   7       18.57       17.34      3.86 o
   7  -8   7        4.75        5.88      3.78 o
  -8  -7   7        4.18       -0.58      4.08 o
  -7  -7   7        3.53       -0.33      3.58 o
  -6  -7   7        8.60        5.40      4.56 o
  -5  -7   7       48.93       56.43      4.57 o
  -4  -7   7       85.87       94.07      7.49 o
  -3  -7   7      157.75      173.82      4.56 o
  -2  -7   7      169.89      177.57      4.48 o
  -1  -7   7       68.19       73.57      2.02 o
   0  -7   7      119.12      101.04      4.45 o
   1  -7   7      364.67      384.74     10.65 o
   2  -7   7      123.49      144.72     10.87 o
   3  -7   7      128.17      124.12      3.29 o
   4  -7   7       24.75       24.72      2.70 o
   5  -7   7      101.86      111.92      4.76 o
   6  -7   7       11.97        7.70      3.91 o
   7  -7   7        2.66        1.81      3.32 o
  -8  -6   7       13.29        0.19      3.97 o
  -7  -6   7       37.46       46.48      4.82 o
  -6  -6   7       30.55       29.51      4.64 o
  -5  -6   7       86.90       97.90      6.21 o
  -4  -6   7       48.28       54.92      4.12 o
  -3  -6   7       80.63       90.13      5.78 o
  -2  -6   7      218.34      227.38      4.87 o
  -1  -6   7      218.03      197.29      2.83 o
   0  -6   7      156.95      143.34      5.83 o
   1  -6   7       14.06       20.07      4.07 o
   2  -6   7      330.43      317.64      9.64 o
   3  -6   7      100.73      113.82      4.35 o
   4  -6   7       20.03       20.11      2.61 o
   5  -6   7       32.80       29.86      3.73 o
   6  -6   7       57.72       71.63      4.89 o
   7  -6   7        6.79        8.20      3.94 o
  -8  -5   7        3.21        0.14      2.44 o
  -7  -5   7        3.32       -0.58      2.71 o
  -6  -5   7        0.68       -0.01      2.43 o
  -5  -5   7       71.80       83.04      8.01 o
  -4  -5   7       56.35       54.11      3.71 o
  -3  -5   7      245.98      231.06      6.66 o
  -2  -5   7      382.59      385.84      5.85 o
  -1  -5   7       21.69       16.67      1.33 o
   0  -5   7       10.29        9.19      1.29 o
   1  -5   7      265.17      246.07      7.75 o
   2  -5   7      181.70      189.80      3.14 o
   3  -5   7       81.79       84.20      3.32 o
   4  -5   7      113.46      119.45      5.06 o
   5  -5   7      104.63      112.07      7.82 o
   6  -5   7        7.51        7.31      3.76 o
   7  -5   7       14.71       14.17      6.19 o
   8  -5   7       39.17       38.38     28.99 o
  -8  -4   7        7.14        0.08      2.88 o
  -7  -4   7        3.14        0.43      3.05 o
  -6  -4   7      177.90      187.64      6.03 o
  -5  -4   7       66.07       72.89      4.16 o
  -4  -4   7      146.21      146.18      4.79 o
  -3  -4   7       88.36       85.88      4.00 o
  -2  -4   7      412.48      444.71      7.16 o
  -1  -4   7      887.42      850.17      7.73 o
   0  -4   7       15.59       16.76      1.61 o
   1  -4   7     1013.13     1070.07     21.92 o
   2  -4   7      322.72      310.77      4.50 o
   3  -4   7      230.78      218.80      5.89 o
   4  -4   7      286.60      280.64      6.00 o
   5  -4   7       13.71       13.74      3.80 o
   6  -4   7        0.94        2.08      3.29 o
   7  -4   7       18.35       15.69      7.77 o
   8  -4   7        6.47        1.38      4.33 o
  -8  -3   7        7.07       -0.38      3.79 o
  -7  -3   7        6.50       -0.76      3.78 o
  -6  -3   7        9.85        9.11      3.34 o
  -5  -3   7      452.85      466.16     10.71 o
  -4  -3   7       33.52       33.89      3.52 o
  -3  -3   7       35.36       42.55      2.62 o
  -2  -3   7      205.25      222.09      4.22 o
  -1  -3   7       40.42       39.69      1.88 o
   0  -3   7      256.33      234.84      2.16 o
   1  -3   7     1566.13     1576.72     16.66 o
   2  -3   7      120.72      117.55      3.26 o
   3  -3   7      130.76      142.71      3.60 o
   4  -3   7      164.93      147.37      4.45 o
   5  -3   7      439.12      435.52     15.66 o
   6  -3   7       15.63       10.80      5.54 o
   7  -3   7        4.23        2.38      3.59 o
   8  -3   7        0.61        0.94      3.45 o
  -8  -2   7        1.77        0.19      3.42 o
  -7  -2   7       31.43       28.16     11.90 o
  -6  -2   7      276.01      300.54      7.67 o
  -5  -2   7      127.53      125.26      4.50 o
  -4  -2   7       22.72       27.58      2.53 o
  -3  -2   7       48.92       44.31      3.55 o
  -2  -2   7     1194.96     1134.33     13.53 o
  -1  -2   7     1690.84     1637.90     14.60 o
   0  -2   7     2015.22     2076.71     17.05 o
   1  -2   7     1608.04     1583.80     16.76 o
   2  -2   7       30.95       30.37      2.31 o
   3  -2   7       12.86       12.03      2.45 o
   4  -2   7      157.06      150.57      8.31 o
   5  -2   7      368.93      383.53      9.14 o
   6  -2   7        2.86        1.14      3.74 o
   7  -2   7       13.43        7.76      8.01 o
   8  -2   7        7.97        0.84      3.83 o
  -8  -1   7       15.22       11.56      8.74 o
  -7  -1   7       41.25       46.95      4.60 o
  -6  -1   7      130.46      142.12      5.25 o
  -5  -1   7      140.35      151.90      4.49 o
  -4  -1   7       65.51       77.94      2.98 o
  -3  -1   7      383.72      371.87      5.48 o
  -2  -1   7      918.50      915.97     11.17 o
  -1  -1   7       58.86       50.95      1.85 o
   0  -1   7      364.16      344.07      4.50 o
   1  -1   7      307.36      319.89      4.91 o
   2  -1   7      478.33      488.74      7.15 o
   3  -1   7      369.48      369.36      6.07 o
   4  -1   7       67.68       78.18      4.15 o
   5  -1   7        3.64        2.00      2.77 o
   6  -1   7        5.12        4.13      4.86 o
   7  -1   7       29.17        8.63     10.55 o
   8  -1   7        0.89       -0.51      4.95 o
  -8   0   7        0.94       -2.96      3.60 o
  -7   0   7        6.35        2.93      3.47 o
  -6   0   7       30.85       29.19      4.01 o
  -5   0   7       33.90       40.94      3.58 o
  -4   0   7       30.68       32.43      3.38 o
  -3   0   7       25.60       22.36      1.87 o
  -2   0   7       31.55       31.58      1.72 o
  -1   0   7       89.76       85.84      2.01 o
   0   0   7       58.05       54.51      2.93 o
   1   0   7      508.95      465.89      5.98 o
   2   0   7     1704.18     1712.53     19.24 o
   3   0   7        8.17        5.24      1.80 o
   4   0   7       46.67       32.63      2.87 o
   5   0   7       67.90       68.21      4.97 o
   6   0   7       52.76       54.33      4.62 o
   7   0   7       40.02       61.72      5.32 o
   8   0   7        4.37       -0.20      3.10 o
  -8   1   7       15.17        0.78      3.79 o
  -7   1   7       40.75       52.10      5.92 o
  -6   1   7      129.11      137.62      6.47 o
  -5   1   7      139.83      158.64      5.09 o
  -4   1   7       69.11       80.09      2.88 o
  -3   1   7      381.01      370.10      4.92 o
  -2   1   7      904.97      894.59      7.92 o
  -1   1   7       58.07       46.55      1.63 o
   0   1   7      371.13      353.19      5.87 o
   1   1   7      293.30      305.32      3.75 o
   2   1   7      489.09      513.58      8.07 o
   3   1   7      373.60      375.82      6.16 o
   4   1   7       64.80       77.76      3.53 o
   5   1   7        4.01        0.31      2.85 o
   6   1   7        4.86        3.44      3.01 o
   7   1   7       29.41       18.70     14.80 o
   8   1   7        0.88        0.00      3.90 o
  -8   2   7        1.63       -0.96      3.72 o
  -7   2   7       32.14       12.21     14.63 o
  -6   2   7      279.13      300.99     10.01 o
  -5   2   7      123.10      124.06      4.46 o
  -4   2   7       23.66       29.03      2.19 o
  -3   2   7       49.15       44.77      1.98 o
  -2   2   7     1192.18     1116.27      9.51 o
  -1   2   7     1712.84     1655.31     15.38 o
   0   2   7     1988.94     1973.02     22.24 o
   1   2   7     1608.57     1579.03     14.15 o
   2   2   7       29.90       31.70      1.78 o
   3   2   7       14.37        9.35      2.57 o
   4   2   7      153.51      158.11      5.40 o
   5   2   7      370.23      379.84      8.21 o
   6   2   7        2.87        6.38      3.05 o
   7   2   7       13.40        6.47      5.88 o
   8   2   7        8.10        5.94      7.69 o
  -8   3   7        7.09       -0.16      3.63 o
  -7   3   7        6.65        2.73      3.66 o
  -6   3   7        9.89       11.84      4.64 o
  -5   3   7      448.16      442.58      7.13 o
  -4   3   7       35.13       40.90      2.27 o
  -3   3   7       34.90       43.76      1.85 o
  -2   3   7      207.03      220.90      3.30 o
  -1   3   7       40.79       43.38      2.74 o
   0   3   7      262.42      251.08      5.64 o
   1   3   7     1576.62     1628.79     14.53 o
   2   3   7      121.27      120.79      4.37 o
   3   3   7      135.19      140.81      3.94 o
   4   3   7      156.92      141.40      4.86 o
   5   3   7      442.68      448.35      8.97 o
   6   3   7       16.95       11.02      3.51 o
   7   3   7        4.32        6.24      4.63 o
   8   3   7        0.56        0.51      3.63 o
  -8   4   7        7.09        0.27      3.59 o
  -7   4   7        3.44        3.85      4.57 o
  -6   4   7      176.73      185.40     12.89 o
  -5   4   7       68.72       77.69      4.75 o
  -4   4   7      145.24      145.07      3.78 o
  -3   4   7       85.59       78.45      2.09 o
  -2   4   7      405.91      433.79      4.26 o
  -1   4   7      897.62      850.22     12.53 o
   0   4   7       13.18       15.23      2.90 o
   1   4   7     1009.53     1059.85     13.85 o
   2   4   7      320.35      308.99      5.41 o
   3   4   7      230.55      220.74      4.46 o
   4   4   7      290.17      285.47      6.18 o
   5   4   7       13.29       15.35      3.16 o
   6   4   7        0.92        0.81      2.65 o
   7   4   7       18.01       15.13      4.34 o
   8   4   7        6.46        1.77      6.40 o
  -8   5   7        3.27       -0.29      3.49 o
  -7   5   7        3.26       -0.26      3.26 o
  -6   5   7        0.66       -1.28      2.91 o
  -5   5   7       73.49       84.64      5.80 o
  -4   5   7       59.29       56.78      3.25 o
  -3   5   7      238.97      215.19      3.54 o
  -2   5   7      395.87      392.86      3.66 o
  -1   5   7       23.78       19.95      1.53 o
   0   5   7        9.05        8.11      2.30 o
   1   5   7      273.34      277.50      6.62 o
   2   5   7      175.12      178.76      4.49 o
   3   5   7       85.21       89.54      3.72 o
   4   5   7      116.55      121.98      4.50 o
   5   5   7      102.67      110.55      4.79 o
   6   5   7        7.51        8.25      3.38 o
   7   5   7       14.59       14.75      4.36 o
   8   5   7       39.46       61.91      6.67 o
  -8   6   7       13.47        4.30      6.56 o
  -7   6   7       37.80       52.13      6.06 o
  -6   6   7       30.44       37.63      4.63 o
  -5   6   7       86.22       86.66      4.89 o
  -4   6   7       47.59       48.12      2.67 o
  -3   6   7       82.03       92.91      1.92 o
  -2   6   7      217.84      240.90      4.02 o
  -1   6   7      219.96      194.45      4.60 o
   0   6   7      153.50      147.33      4.53 o
   1   6   7       12.53       16.49      3.46 o
   2   6   7      333.54      318.60      5.83 o
   3   6   7       95.58       94.85      4.27 o
   4   6   7       20.01       16.23      3.61 o
   5   6   7       32.94       25.30      4.60 o
   6   6   7       57.78       69.52      5.02 o
   7   6   7        7.43        9.54      4.70 o
  -8   7   7        4.13        2.65      4.28 o
  -7   7   7        3.65        2.91      3.68 o
  -6   7   7        8.44        6.53      4.36 o
  -5   7   7       49.75       54.86      4.44 o
  -4   7   7       89.84       91.11      4.28 o
  -3   7   7      157.36      168.20      3.07 o
  -2   7   7      166.48      173.52      3.08 o
  -1   7   7       68.57       73.22      3.05 o
   0   7   7      117.69      109.16      6.30 o
   1   7   7      373.65      396.43      8.68 o
   2   7   7      127.91      129.03      8.07 o
   3   7   7      128.25      124.17      3.02 o
   4   7   7       25.70       26.77      2.73 o
   5   7   7      100.98      108.85      4.70 o
   6   7   7       11.46        8.45      4.71 o
   7   7   7        2.58        0.91      3.47 o
  -7   8   7       22.19       12.16     18.72 o
  -6   8   7        8.21       12.90      5.09 o
  -5   8   7        8.25        4.98      2.91 o
  -4   8   7      286.67      308.86      5.29 o
  -3   8   7      246.13      259.03      5.15 o
  -2   8   7       52.46       48.84      2.18 o
  -1   8   7      436.56      452.91      5.63 o
   0   8   7      195.60      212.15      5.84 o
   1   8   7        9.62        8.08      3.55 o
   2   8   7      185.35      200.40      2.59 o
   3   8   7       46.79       54.57      2.26 o
   4   8   7       31.37       36.76      6.85 o
   5   8   7      103.51      107.14      7.94 o
   6   8   7       18.07       15.76      4.32 o
   7   8   7        4.83        3.30      5.49 o
  -7   9   7       15.99       11.39     11.20 o
  -6   9   7        0.12        0.42      3.13 o
  -5   9   7       25.14       22.17      7.37 o
  -4   9   7       16.06       12.49      1.41 o
  -3   9   7       76.58       79.36      4.05 o
  -2   9   7       84.41       88.36      3.10 o
  -1   9   7       96.16      104.33      2.81 o
   0   9   7        2.61        6.68      3.08 o
   1   9   7       43.73       54.16      7.68 o
   2   9   7      140.14      144.60      3.66 o
   3   9   7        1.25        1.06      1.32 o
   4   9   7       84.48       97.39      4.30 o
   5   9   7       20.77       26.25      3.68 o
   6   9   7        4.20        4.08      3.29 o
   7   9   7       14.60       15.89      4.78 o
  -7  10   7        3.25        5.00      4.99 o
  -6  10   7        4.95        5.89      3.69 o
  -5  10   7        0.69        1.36      1.18 o
  -4  10   7       67.21       65.86      5.00 o
  -3  10   7      210.63      209.97      4.97 o
  -2  10   7        7.23        5.72      1.66 o
  -1  10   7       29.32       28.09      2.14 o
   0  10   7       56.79       62.07      1.22 o
   1  10   7      154.32      139.58      5.01 o
   2  10   7       72.89       88.53      3.69 o
   3  10   7      112.38      119.51      4.02 o
   4  10   7       10.98       11.71      3.27 o
   5  10   7       10.07        7.68      2.91 o
   6  10   7        5.73        6.79      5.27 o
  -6  11   7        0.02       -0.35      5.71 o
  -5  11   7        1.33        0.95      2.66 o
  -4  11   7        1.66        1.35      2.71 o
  -3  11   7       34.59       46.07      3.25 o
  -2  11   7       52.34       57.60      2.96 o
  -1  11   7       14.44       14.15      2.27 o
   0  11   7       12.62       15.19      0.90 o
   1  11   7       60.58       53.91      1.16 o
   2  11   7       20.84       21.86      1.53 o
   3  11   7       33.04       32.07      2.28 o
   4  11   7        5.10        4.99      1.78 o
   5  11   7        4.14        2.23      3.32 o
   6  11   7        0.41        1.11      2.96 o
  -6  12   7        3.84        5.43      4.89 o
  -5  12   7        8.89        3.41      3.70 o
  -4  12   7        2.65        2.80      2.43 o
  -3  12   7        8.55        6.49      2.40 o
  -2  12   7       15.67       19.49      2.14 o
  -1  12   7       53.92       51.71      4.17 o
   0  12   7       46.50       51.92      1.78 o
   1  12   7       13.88       16.02      1.64 o
   2  12   7       21.74       29.57      1.49 o
   3  12   7       19.32       23.41      5.77 o
   4  12   7        5.46        2.57      1.75 o
   5  12   7        3.06       -0.40      1.48 o
   6  12   7        5.26        8.26      8.99 o
  -6  13   7       13.51        8.15      6.63 o
  -5  13   7        9.48        4.72      3.43 o
  -4  13   7        1.21        0.72      2.89 o
  -3  13   7       17.54        9.14      6.34 o
  -2  13   7        6.43        1.66      2.26 o
  -1  13   7       11.08       12.11      2.55 o
   0  13   7       56.58       51.23      2.13 o
   1  13   7       37.75       33.39     17.08 o
   2  13   7        3.84        2.88      0.95 o
   3  13   7        8.60        6.75      2.54 o
   4  13   7        3.65        2.17      3.88 o
   5  13   7        3.50        3.18     13.15 o
  -5  14   7        3.19        0.22      2.96 o
  -4  14   7       22.13       16.36     10.09 o
  -3  14   7        4.73        0.03      2.72 o
  -2  14   7        7.28        0.08      2.30 o
  -1  14   7       39.79       46.97      2.68 o
   0  14   7       10.49        5.75      2.21 o
   1  14   7       11.09        0.06      2.62 o
   2  14   7        4.85       -0.08      3.65 o
   3  14   7       12.94       -0.07      4.44 o
   4  14   7        1.99       -0.31      5.48 o
  -4  15   7        8.54        3.64      3.17 o
  -3  15   7        1.94        0.30      2.20 o
  -2  15   7        8.06        1.04      1.88 o
  -1  15   7        4.06        0.91      2.37 o
   0  15   7       16.42       -0.81      3.56 o
   1  15   7       15.87        0.16      2.56 o
   2  15   7        7.22       -1.30      3.21 o
   3  15   7        0.30        0.82      6.47 o
   4  15   7        1.61       -0.78      6.40 o
  -3  16   7        1.69        0.97      4.31 o
  -2  16   7        3.05       -0.17      4.79 o
  -1  16   7        5.72       -1.08      3.75 o
   0  16   7        0.49       -1.17      3.45 o
   1  16   7        5.43       -0.93      3.35 o
   2  16   7        2.66        0.78      3.84 o
   3  16   7        1.41       -2.63      6.66 o
  -2  17   7        1.01        0.34      3.80 o
  -1  17   7        8.60        0.75      3.60 o
   0  17   7       14.23        2.23      3.98 o
   1  17   7       10.23        0.34      3.08 o
  -3 -16   8        1.41       -1.74      5.22 o
  -2 -16   8        3.76       -0.92      6.75 o
   2 -16   8        5.87        0.99      5.83 o
  -4 -15   8        5.40        5.40      3.07 o
  -3 -15   8        4.61       -2.23      5.62 o
  -2 -15   8        1.95       -0.47      4.54 o
   2 -15   8        6.68        1.91      5.79 o
   3 -15   8        2.51       -0.66      4.96 o
  -5 -14   8        4.46        3.72      4.97 o
  -4 -14   8       15.14       -1.69     10.91 o
  -3 -14   8        8.71        9.05      5.15 o
  -2 -14   8        1.74       -0.35      4.68 o
  -1 -14   8       17.25       -0.24      4.73 o
   2 -14   8        5.05       -0.26      4.59 o
   3 -14   8        2.40        1.07      3.62 o
   4 -14   8        5.67        2.76      3.07 o
  -5 -13   8       15.83       10.56      5.96 o
  -4 -13   8        0.19        0.44      2.79 o
  -3 -13   8        7.81        7.62      4.22 o
  -2 -13   8        0.04        1.04      1.43 o
  -1 -13   8        6.16        9.22      5.48 o
   1 -13   8        4.95        0.26      3.76 o
   2 -13   8       15.63        0.26      4.80 o
   3 -13   8        2.02        1.07      2.10 o
   4 -13   8        0.13        0.77      2.72 o
   5 -13   8        2.84        2.73      3.89 o
  -6 -12   8        0.56        1.59      4.86 o
  -5 -12   8       10.69       10.39      7.76 o
  -4 -12   8        6.11        4.73      3.78 o
  -3 -12   8       41.11       51.66      4.43 o
  -2 -12   8       15.62       14.09      2.05 o
  -1 -12   8       48.81       46.79     10.70 o
   1 -12   8       42.40       47.29      7.50 o
   2 -12   8        4.02       10.24      2.04 o
   3 -12   8        9.55        8.49      2.67 o
   4 -12   8       14.83       14.23      6.35 o
   5 -12   8        0.19        1.43      6.07 o
  -6 -11   8        8.62        6.91      7.72 o
  -5 -11   8        3.96        3.59      3.03 o
  -4 -11   8       23.32       -0.14      4.96 o
  -3 -11   8       73.17       79.49      3.59 o
  -2 -11   8       31.19       40.42      3.07 o
  -1 -11   8      107.03      112.79      7.93 o
   1 -11   8        5.26        4.54      0.93 o
   2 -11   8      176.11      178.45      4.90 o
   3 -11   8       18.82       20.87      6.68 o
   4 -11   8        0.09        2.02      4.87 o
   5 -11   8        0.80        9.55      9.67 o
   6 -11   8        0.16        0.47      5.72 o
  -7 -10   8        1.01       -0.44      2.38 o
  -6 -10   8        4.11        2.40      4.51 o
  -5 -10   8       24.15       21.81     12.68 o
  -4 -10   8       47.23       55.98      5.11 o
  -3 -10   8       74.31       72.33      3.48 o
  -2 -10   8       35.91       36.92      2.13 o
  -1 -10   8       97.14       94.36      7.13 o
   1 -10   8       99.59       92.06      2.42 o
   2 -10   8       90.39      100.47      8.45 o
   3 -10   8       35.06       39.33      6.85 o
   4 -10   8       57.62       63.33      8.28 o
   5 -10   8        1.34        2.87      5.57 o
   6 -10   8        6.98        5.83     11.36 o
  -7  -9   8        1.53        0.07      5.56 o
  -6  -9   8        1.17        2.18      4.02 o
  -5  -9   8        8.79        4.08      3.55 o
  -4  -9   8       11.11        7.84      3.01 o
  -3  -9   8       86.17       89.33      3.65 o
  -2  -9   8       13.60        8.33      2.28 o
  -1  -9   8       39.98       53.99      6.07 o
   1  -9   8       40.64       39.31      6.23 o
   2  -9   8      393.12      426.42     14.02 o
   3  -9   8       74.88       83.86     11.69 o
   4  -9   8       10.68        7.06      9.36 o
   5  -9   8       32.69       42.51      7.57 o
   6  -9   8       13.81       15.97      4.79 o
  -7  -8   8        2.82       -0.37      4.67 o
  -6  -8   8        3.09        1.52      4.88 o
  -5  -8   8        4.96        3.63      3.02 o
  -4  -8   8       78.64       93.49      4.31 o
  -3  -8   8      266.39      247.64      6.67 o
  -2  -8   8      257.55      254.19      5.38 o
  -1  -8   8       69.56       77.58      9.84 o
   1  -8   8      282.88      294.54     10.57 o
   2  -8   8      192.63      182.28      8.92 o
   3  -8   8       10.47       12.42      5.34 o
   4  -8   8       95.57      108.91      3.85 o
   5  -8   8       34.75       37.65      4.39 o
   6  -8   8       16.36       12.08      5.68 o
   7  -8   8       14.89       14.37      4.40 o
  -8  -7   8        4.52       -1.95      4.59 o
  -7  -7   8        4.70       -0.06      3.14 o
  -6  -7   8       11.35        1.92      4.30 o
  -5  -7   8       37.65       42.66      5.42 o
  -4  -7   8       12.57       12.57      2.87 o
  -3  -7   8        7.20        7.72      2.17 o
  -2  -7   8      140.37      144.28      5.04 o
  -1  -7   8       89.55       74.88      9.51 o
   0  -7   8       12.37       18.14      1.22 o
   1  -7   8      143.04      146.41      7.51 o
   2  -7   8       43.13       53.78      5.98 o
   3  -7   8       14.41       15.84      1.68 o
   4  -7   8       66.47       80.63      7.39 o
   5  -7   8       59.32       65.59      4.08 o
   6  -7   8       71.58       84.25      9.83 o
   7  -7   8        0.18        1.34      3.23 o
  -8  -6   8        0.33       -0.59      3.87 o
  -7  -6   8        5.14        0.35      3.15 o
  -6  -6   8        1.11       -0.09      3.27 o
  -5  -6   8       18.79       19.90      4.35 o
  -4  -6   8        8.88        7.70      3.57 o
  -3  -6   8      177.25      170.98      4.46 o
  -2  -6   8      151.78      143.74      4.02 o
  -1  -6   8       13.72       17.90      3.93 o
   0  -6   8      473.48      464.89      7.64 o
   1  -6   8      196.53      201.05     10.95 o
   2  -6   8      231.06      242.38      8.76 o
   3  -6   8       36.31       39.19      2.90 o
   4  -6   8      290.63      298.09      6.36 o
   5  -6   8       64.40       73.19      4.12 o
   6  -6   8        0.59       -0.56      2.72 o
   7  -6   8       12.05       14.23      4.08 o
  -8  -5   8        1.12       -0.10      3.48 o
  -7  -5   8        2.37       -0.06      1.99 o
  -6  -5   8      128.00      142.76      9.94 o
  -5  -5   8       43.70       52.07      4.43 o
  -4  -5   8      146.69      152.68      9.19 o
  -3  -5   8       25.00       32.61      2.61 o
  -2  -5   8      136.04      149.58      4.12 o
  -1  -5   8        4.57        3.07      0.68 o
   0  -5   8        4.30        5.95      1.13 o
   1  -5   8      481.90      504.30     11.65 o
   2  -5   8      270.89      272.93      4.37 o
   3  -5   8       96.68       98.65      3.80 o
   4  -5   8      565.82      566.83     10.22 o
   5  -5   8        7.73        5.14      2.62 o
   6  -5   8        4.88        6.76      4.20 o
   7  -5   8        0.24       -2.67      3.13 o
  -8  -4   8        6.34       -0.54      5.37 o
  -7  -4   8       27.64       39.93     12.29 o
  -6  -4   8       10.88       12.23      4.01 o
  -5  -4   8      122.21      121.69      5.45 o
  -4  -4   8       22.44       29.85      4.17 o
  -3  -4   8       83.33       93.89      3.47 o
  -2  -4   8      908.74      931.24     11.73 o
  -1  -4   8      268.60      243.55      5.44 o
   0  -4   8       68.98       70.57      2.47 o
   1  -4   8      165.03      164.66      6.22 o
   2  -4   8      188.01      171.55      3.14 o
   3  -4   8       10.63        6.50      1.69 o
   4  -4   8      316.35      320.92      7.61 o
   5  -4   8       28.78       38.84      6.85 o
   6  -4   8        5.01        5.77      3.85 o
   7  -4   8        8.09        7.63      3.89 o
  -8  -3   8        2.09       -0.37      3.86 o
  -7  -3   8        8.30       -0.03      3.31 o
  -6  -3   8       21.89       24.00      3.74 o
  -5  -3   8      129.54      129.64      5.30 o
  -4  -3   8       91.79       96.19      4.80 o
  -3  -3   8      115.78      119.91      9.06 o
  -2  -3   8     1323.00     1327.89     16.88 o
  -1  -3   8      194.76      215.07      3.70 o
   0  -3   8      468.93      461.77      4.11 o
   1  -3   8       36.73       33.75      1.18 o
   2  -3   8       85.74       83.75      3.31 o
   3  -3   8      170.48      176.70      4.02 o
   4  -3   8      145.14      138.62      4.86 o
   5  -3   8       49.68       42.61      4.56 o
   6  -3   8        4.61        3.95      3.16 o
   7  -3   8        1.79       -0.24      2.86 o
   8  -3   8        0.23        0.93      3.56 o
  -8  -2   8        3.72        0.84      2.87 o
  -7  -2   8       43.85       33.35     20.70 o
  -6  -2   8        7.76        8.92      3.68 o
  -5  -2   8      136.38      144.90      4.63 o
  -4  -2   8        4.76        5.35      2.00 o
  -3  -2   8       10.71       14.29      2.28 o
  -2  -2   8      385.25      375.92      6.37 o
  -1  -2   8      436.70      459.14      5.46 o
   0  -2   8     1386.75     1410.47     12.49 o
   1  -2   8      254.97      261.18      4.33 o
   2  -2   8       16.66       21.13      1.71 o
   3  -2   8        6.78        8.22      1.92 o
   4  -2   8       34.56       33.56      3.05 o
   5  -2   8      118.40      143.80      6.27 o
   6  -2   8       78.41       78.65      4.88 o
   7  -2   8        7.56        6.05      5.74 o
   8  -2   8       21.64        0.30      4.08 o
  -8  -1   8        0.24        2.82      3.49 o
  -7  -1   8        5.48        1.57      3.17 o
  -6  -1   8      240.11      276.49      6.87 o
  -5  -1   8       18.17       16.21      3.39 o
  -4  -1   8       30.79       32.95      2.48 o
  -3  -1   8      178.77      182.73      5.04 o
  -2  -1   8       55.09       58.29      2.00 o
  -1  -1   8      194.78      175.88      2.60 o
   0  -1   8      199.68      184.98      8.67 o
   1  -1   8       42.49       41.11      3.76 o
   2  -1   8      197.39      182.27      3.66 o
   3  -1   8       37.26       36.87      2.67 o
   4  -1   8      271.63      281.77      8.91 o
   5  -1   8       62.47       67.42      5.21 o
   6  -1   8        8.84       10.17      4.00 o
   7  -1   8        4.34        2.24      3.08 o
   8  -1   8        7.16        0.67      3.64 o
  -8   0   8        0.07        1.41      3.74 o
  -7   0   8        5.23        2.66      3.56 o
  -6   0   8        0.69        0.57      2.73 o
  -5   0   8      125.01      108.35      4.44 o
  -4   0   8       19.09       23.14      2.54 o
  -3   0   8       65.92       83.15      2.90 o
  -2   0   8       59.80       60.77      2.33 o
  -1   0   8      165.78      146.93      2.37 o
   0   0   8       83.07       84.67      2.48 o
   1   0   8      303.87      328.39      4.06 o
   2   0   8        5.54       13.41      2.76 o
   3   0   8      247.25      284.64      5.30 o
   4   0   8       13.41       13.61      2.54 o
   5   0   8      518.81      495.50      9.53 o
   6   0   8      167.44      179.06      7.27 o
   7   0   8        3.51       -0.25      3.15 o
   8   0   8        1.79        1.21      4.34 o
  -8   1   8        0.24        1.07      3.60 o
  -7   1   8        5.16        3.45      3.27 o
  -6   1   8      236.20      278.84      7.04 o
  -5   1   8       18.37       18.69      2.72 o
  -4   1   8       30.68       31.05      2.99 o
  -3   1   8      177.57      184.18      3.79 o
  -2   1   8       52.86       57.58      2.28 o
  -1   1   8      201.48      185.94      2.80 o
   0   1   8      192.98      176.36      3.76 o
   1   1   8       45.33       44.81      1.62 o
   2   1   8      190.95      179.56      3.60 o
   3   1   8       34.33       33.84      3.08 o
   4   1   8      272.25      274.89      6.05 o
   5   1   8       64.07       64.41      6.33 o
   6   1   8        8.54        8.38      3.36 o
   7   1   8        4.13        0.11      3.07 o
   8   1   8        7.03        1.71      3.72 o
  -8   2   8        3.56       -0.29      2.91 o
  -7   2   8       43.08       57.98      4.42 o
  -6   2   8        8.23        9.79      3.45 o
  -5   2   8      137.33      138.50      5.05 o
  -4   2   8        4.57        5.63      2.08 o
  -3   2   8        9.00       14.38      1.95 o
  -2   2   8      390.73      378.61      4.32 o
  -1   2   8      427.45      440.01      5.50 o
   0   2   8     1392.65     1397.07     17.57 o
   1   2   8      259.01      270.54      3.73 o
   2   2   8       17.48       19.54      1.84 o
   3   2   8        6.56       10.99      1.93 o
   4   2   8       35.94       39.66      3.02 o
   5   2   8      115.85      148.35      5.24 o
   6   2   8       77.92       83.08      5.91 o
   7   2   8        7.15        0.78      3.59 o
   8   2   8       21.47        0.61      4.11 o
  -8   3   8        2.13        5.97      4.32 o
  -7   3   8        8.31        4.38      3.47 o
  -6   3   8       21.71       26.00      3.19 o
  -5   3   8      128.30      125.95      3.93 o
  -4   3   8       93.66      103.95      3.51 o
  -3   3   8      112.45      116.10      2.62 o
  -2   3   8     1322.59     1331.33     17.31 o
  -1   3   8      195.79      212.34      4.69 o
   0   3   8      472.26      470.96      7.41 o
   1   3   8       38.62       37.36      1.15 o
   2   3   8       85.79       84.24      2.93 o
   3   3   8      172.04      183.78      4.89 o
   4   3   8      147.00      137.51      4.38 o
   5   3   8       49.90       53.00      4.88 o
   6   3   8        4.68        7.73      3.59 o
   7   3   8        1.73        1.62      2.85 o
   8   3   8        0.24        1.51      4.74 o
  -8   4   8        6.18        6.86      5.14 o
  -7   4   8       27.51       34.15     12.92 o
  -6   4   8       10.60       11.57      2.81 o
  -5   4   8      123.05      123.97      3.78 o
  -4   4   8       23.75       28.74      3.32 o
  -3   4   8       85.84       94.19      2.41 o
  -2   4   8      908.54      913.76     16.77 o
  -1   4   8      273.77      259.02      5.47 o
   0   4   8       73.19       79.12      3.46 o
   1   4   8      169.30      170.78      4.77 o
   2   4   8      191.72      183.21      3.06 o
   3   4   8       10.80        6.19      1.65 o
   4   4   8      318.57      325.89      7.80 o
   5   4   8       30.20       42.21      3.89 o
   6   4   8        4.50        2.90      3.49 o
   7   4   8        8.21        9.33      3.93 o
  -8   5   8        1.15       -0.47      2.55 o
  -7   5   8        2.20        0.15      1.73 o
  -6   5   8      130.68      151.03      5.09 o
  -5   5   8       40.96       49.88      3.09 o
  -4   5   8      146.15      151.50      3.83 o
  -3   5   8       26.15       31.02      1.48 o
  -2   5   8      136.87      147.59      6.28 o
  -1   5   8        4.60        1.96      2.21 o
   0   5   8        4.43        4.97      2.35 o
   1   5   8      481.00      502.50      9.46 o
   2   5   8      265.70      258.68      5.81 o
   3   5   8       97.44      101.38      2.94 o
   4   5   8      565.96      579.39      9.60 o
   5   5   8        7.54        5.33      3.60 o
   6   5   8        5.20        9.52      5.38 o
   7   5   8        0.30        1.01      4.05 o
  -8   6   8        0.31       -0.51      2.69 o
  -7   6   8        5.10        0.32      2.26 o
  -6   6   8        1.14        0.46      1.65 o
  -5   6   8       18.90       15.21      2.16 o
  -4   6   8        9.27        7.10      1.49 o
  -3   6   8      179.12      166.55      2.87 o
  -2   6   8      155.65      143.63      2.83 o
  -1   6   8       14.24       22.47      3.66 o
   0   6   8      469.93      478.56      8.53 o
   1   6   8      203.90      204.01      6.56 o
   2   6   8      236.85      243.17      4.41 o
   3   6   8       35.48       41.62      2.59 o
   4   6   8      285.07      295.86      6.31 o
   5   6   8       62.62       70.15      5.31 o
   6   6   8        0.77        1.94      2.71 o
   7   6   8       11.87        9.88      4.84 o
  -8   7   8        4.62        0.24      2.91 o
  -7   7   8        4.45        0.40      2.00 o
  -6   7   8       10.95        3.05      3.01 o
  -5   7   8       38.82       39.54      3.49 o
  -4   7   8       12.22       11.73      1.87 o
  -3   7   8        7.15        7.41      1.10 o
  -2   7   8      137.75      144.33      3.26 o
  -1   7   8       90.02       82.98      7.66 o
   0   7   8       13.20       18.93      3.90 o
   1   7   8      144.20      155.47      7.92 o
   2   7   8       40.87       52.40      8.63 o
   3   7   8       12.96       13.27      2.21 o
   4   7   8       65.74       78.01      3.41 o
   5   7   8       61.03       69.22      5.37 o
   6   7   8       71.05       80.88      6.81 o
   7   7   8        0.17        1.60      3.37 o
  -7   8   8        2.64        2.37      2.77 o
  -6   8   8        3.32        1.27      2.31 o
  -5   8   8        5.28        3.91      2.21 o
  -4   8   8       79.57       86.98      2.59 o
  -3   8   8      262.61      249.94      4.89 o
  -2   8   8      257.39      248.51      4.28 o
  -1   8   8       71.75       73.61      4.37 o
   0   8   8       32.10       31.21      4.42 o
   1   8   8      281.11      284.49      7.52 o
   2   8   8      191.12      189.48      6.68 o
   3   8   8       10.28       13.77      1.42 o
   4   8   8       97.33      117.25      6.41 o
   5   8   8       35.32       38.19      3.61 o
   6   8   8       16.45       12.16      3.98 o
   7   8   8       14.58       16.55      4.66 o
  -7   9   8        1.58        0.94      4.58 o
  -6   9   8        1.11        0.82      2.21 o
  -5   9   8        9.08        6.43      2.20 o
  -4   9   8       11.38        8.28      2.56 o
  -3   9   8       84.22       84.61      3.37 o
  -2   9   8       14.36       11.86      2.00 o
  -1   9   8       40.44       51.50      2.37 o
   0   9   8       21.41       26.12      3.94 o
   1   9   8       42.29       38.15      5.34 o
   2   9   8      398.94      429.24      9.96 o
   3   9   8       71.95       66.82      4.00 o
   4   9   8       11.40        9.46      4.14 o
   5   9   8       32.72       39.57      4.23 o
   6   9   8       14.11       15.72      3.92 o
  -7  10   8        0.95        0.62      2.45 o
  -6  10   8        4.13        3.18      5.79 o
  -5  10   8       24.22       11.52     10.70 o
  -4  10   8       47.08       49.00     13.24 o
  -3  10   8       72.99       76.37      4.17 o
  -2  10   8       35.52       36.86      2.53 o
  -1  10   8       97.77       82.70      5.80 o
   0  10   8        2.26        3.25      3.14 o
   1  10   8      102.84      109.46      5.58 o
   2  10   8       90.29       97.98      7.22 o
   3  10   8       35.61       34.89      1.82 o
   4  10   8       58.02       68.65      3.11 o
   5  10   8        1.27        2.65      3.58 o
   6  10   8        7.14        9.59      3.65 o
  -6  11   8        8.57        8.49      8.12 o
  -5  11   8        3.79        1.70      2.82 o
  -4  11   8       24.03       -0.94      3.47 o
  -3  11   8       73.17       76.98      3.40 o
  -2  11   8       31.57       36.91      4.01 o
  -1  11   8      108.96      100.65      2.94 o
   0  11   8       90.64       91.92      5.46 o
   1  11   8        5.70        4.30      3.52 o
   2  11   8      174.31      198.94     15.75 o
   3  11   8       19.01       17.81      3.34 o
   4  11   8        0.10        0.71      1.60 o
   5  11   8        0.75        1.30      5.16 o
   6  11   8        0.14        1.62      7.13 o
  -6  12   8        0.56        2.12      3.22 o
  -5  12   8       10.79        1.98      4.47 o
  -4  12   8        5.85        3.48      2.63 o
  -3  12   8       41.49       47.95      3.99 o
  -2  12   8       16.33       12.84      4.13 o
  -1  12   8       47.46       42.89      2.28 o
   0  12   8       95.51      108.02      6.10 o
   1  12   8       43.23       50.26      5.04 o
   2  12   8        4.14        1.15      4.10 o
   3  12   8        9.32       -0.90      6.85 o
   4  12   8       14.62        1.33      6.02 o
   5  12   8        0.16        5.93     11.90 o
  -5  13   8       15.98        8.73      6.43 o
  -4  13   8        0.18       -0.59      1.90 o
  -3  13   8        7.81        5.97      3.50 o
  -2  13   8        0.05        0.62      1.91 o
  -1  13   8        6.14        6.08      2.88 o
   0  13   8        1.67        0.55      3.01 o
   1  13   8        5.08        0.21      2.92 o
   2  13   8       15.38        0.52      3.21 o
   3  13   8        2.23        0.38      3.91 o
   4  13   8        0.19        3.93      6.75 o
   5  13   8        2.79        6.37      7.97 o
  -5  14   8        4.31        4.91      3.61 o
  -4  14   8       15.59        3.79      3.57 o
  -3  14   8        8.51        8.87      5.39 o
  -2  14   8        1.74        1.79      3.24 o
  -1  14   8       17.75       -1.55      3.49 o
   0  14   8        4.04        1.35      4.39 o
   1  14   8        5.22       -0.01      2.38 o
   2  14   8        5.14       -0.19      3.01 o
   3  14   8        2.44        4.89     11.01 o
   4  14   8        5.80       -1.86      7.67 o
  -4  15   8        5.38        0.49      4.99 o
  -3  15   8        4.65       -1.42      4.33 o
  -2  15   8        2.08        1.03      3.55 o
  -1  15   8        5.30        1.66      4.83 o
   0  15   8        3.47       -0.49      3.24 o
   1  15   8        0.94       -0.30      3.19 o
   2  15   8        6.85        0.52      6.49 o
   3  15   8        2.43        0.35      5.72 o
  -3  16   8        1.46        0.06      4.03 o
  -2  16   8        3.72        0.34      5.31 o
  -1  16   8        2.58        0.13      3.04 o
   0  16   8       11.73       -1.73      5.14 o
   1  16   8        0.43        0.82      3.57 o
   2  16   8        5.83        0.72      4.21 o
  -2 -16   9        1.66        1.13      5.90 o
  -3 -15   9        8.12       -0.49      5.34 o
  -2 -15   9        1.65        1.79      9.29 o
   2 -15   9        0.98       -3.74      6.14 o
   3 -15   9        6.13        2.71      6.28 o
  -4 -14   9        2.34       -3.48      6.09 o
  -3 -14   9        3.90        1.72      5.65 o
  -2 -14   9       16.56       -1.79      5.25 o
  -1 -14   9        1.12       -1.32      5.17 o
   2 -14   9        3.24        0.85      5.10 o
   3 -14   9       10.23       -2.14      5.43 o
  -5 -13   9       13.53        8.95      5.73 o
  -4 -13   9        7.30        4.87      3.27 o
  -3 -13   9        2.41        2.30      1.95 o
  -2 -13   9        4.14       -0.28      4.21 o
  -1 -13   9        4.41        0.16      3.95 o
   2 -13   9        8.81       14.58      6.42 o
   3 -13   9        2.67        2.58      4.25 o
   4 -13   9        4.48        6.56      3.21 o
  -5 -12   9        2.45        0.60      2.57 o
  -4 -12   9        3.38        1.04      2.20 o
  -3 -12   9       18.88        1.25      4.89 o
  -2 -12   9        3.16        2.11      2.49 o
  -1 -12   9        7.04        6.09      4.77 o
   1 -12   9        2.16        4.30      5.25 o
   2 -12   9       43.64       47.80      3.89 o
   3 -12   9        2.70        0.78      3.03 o
   4 -12   9        2.90        0.12      5.08 o
   5 -12   9        5.99        5.50     10.68 o
  -6 -11   9        3.18        5.16      8.01 o
  -5 -11   9       13.43        8.53      5.90 o
  -4 -11   9        5.97        3.46      3.47 o
  -3 -11   9       17.88       34.17      5.65 o
  -2 -11   9       14.68       18.64      2.21 o
  -1 -11   9       51.12       52.96      6.99 o
   1 -11   9       14.95       14.09      1.76 o
   2 -11   9       40.79       30.51      7.03 o
   3 -11   9       18.01       19.57      6.59 o
   4 -11   9       20.82       16.35      6.66 o
   5 -11   9       10.99       16.40      7.39 o
  -6 -10   9        2.59        3.76      4.64 o
  -5 -10   9       11.10        5.69      5.27 o
  -4 -10   9        1.85        0.52      2.21 o
  -3 -10   9       35.27       35.03      2.96 o
  -2 -10   9       70.49       69.53      2.19 o
  -1 -10   9       35.83       46.86     10.92 o
   1 -10   9       16.69       15.72      1.91 o
   2 -10   9       83.87       85.83     13.08 o
   3 -10   9       21.86       27.36      6.82 o
   4 -10   9        7.35        6.35      5.95 o
   5 -10   9       10.72       17.64     10.44 o
   6 -10   9       12.43       13.20      7.67 o
  -7  -9   9        3.92        0.20      4.02 o
  -6  -9   9        0.54        2.79      5.41 o
  -5  -9   9       17.19       19.54     11.88 o
  -4  -9   9       36.54       44.49      4.86 o
  -3  -9   9        6.08       10.04      2.09 o
  -2  -9   9       60.48       67.61      4.59 o
  -1  -9   9       53.90       65.38      6.80 o
   1  -9   9      113.30      101.26      7.79 o
   2  -9   9      264.28      241.73     11.00 o
   3  -9   9        8.05        5.03      5.43 o
   4  -9   9        6.00        7.93      5.34 o
   5  -9   9       30.02       29.22      7.08 o
   6  -9   9        5.63        8.51      3.95 o
  -7  -8   9        9.76       -0.47      4.05 o
  -6  -8   9        0.66       -0.47      3.64 o
  -5  -8   9        4.26        1.09      3.63 o
  -4  -8   9       36.43       33.67      3.38 o
  -3  -8   9       16.71       12.56      3.24 o
  -2  -8   9       30.40       33.02      2.52 o
  -1  -8   9       90.34       98.01      7.39 o
   1  -8   9      136.98      137.92     12.26 o
   2  -8   9      233.61      234.50     10.29 o
   3  -8   9       32.28       36.60     10.00 o
   4  -8   9       62.86       74.75     11.79 o
   5  -8   9       63.23       73.87      4.07 o
   6  -8   9        4.02        6.72      4.31 o
  -7  -7   9        2.57        0.07      3.50 o
  -6  -7   9        4.94        4.90      3.34 o
  -5  -7   9       21.39       20.50      4.34 o
  -4  -7   9        4.54        3.57      3.92 o
  -3  -7   9       21.48       28.37      4.76 o
  -2  -7   9      268.85      261.73      8.03 o
  -1  -7   9       82.35       75.82      6.54 o
   0  -7   9      112.77      103.76      2.73 o
   1  -7   9       51.64       53.36      6.23 o
   2  -7   9      260.24      273.16     14.67 o
   3  -7   9       75.26       82.66      7.13 o
   4  -7   9        9.52       10.70      2.19 o
   5  -7   9       12.55       12.68      4.83 o
   6  -7   9       50.05       54.17      4.65 o
   7  -7   9        9.02       11.12      4.19 o
  -8  -6   9        1.11       -1.65      5.22 o
  -7  -6   9        5.40        0.87      3.28 o
  -6  -6   9        7.15        7.89      5.96 o
  -5  -6   9       80.56       88.11      6.44 o
  -4  -6   9       55.04       60.74      3.84 o
  -3  -6   9       28.56       31.25      3.96 o
  -2  -6   9       92.30       89.89      6.14 o
  -1  -6   9      113.59      134.57      7.18 o
   0  -6   9      394.64      391.36      7.35 o
   1  -6   9       75.85       83.18      6.12 o
   2  -6   9      194.63      189.35      8.36 o
   3  -6   9       14.83       16.93      2.33 o
   4  -6   9       37.07       35.95      3.02 o
   5  -6   9       48.11       60.48      5.98 o
   6  -6   9        7.31        7.42      3.33 o
   7  -6   9        6.07        6.57      3.90 o
  -8  -5   9        0.15        0.40      4.11 o
  -7  -5   9        1.65       -0.64      2.65 o
  -6  -5   9        5.98        4.45      3.99 o
  -5  -5   9       13.43       20.31      3.79 o
  -4  -5   9       90.77       91.76      4.33 o
  -3  -5   9        7.82        6.29      2.74 o
  -2  -5   9       91.13      110.62      2.92 o
  -1  -5   9      296.28      287.30      3.03 o
   0  -5   9       43.17       43.90      2.07 o
   1  -5   9       27.87       37.03      4.61 o
   2  -5   9       18.07       20.64      1.37 o
   3  -5   9      116.18      123.88      4.01 o
   4  -5   9      156.81      166.58      4.71 o
   5  -5   9       86.38       86.72      4.29 o
   6  -5   9       10.66       12.08      4.57 o
   7  -5   9        0.34       -0.12      3.57 o
  -8  -4   9        3.32        0.36      4.52 o
  -7  -4   9        0.10        0.92      3.22 o
  -6  -4   9       59.36       62.55      5.33 o
  -5  -4   9       42.07       49.59      5.07 o
  -4  -4   9       50.27       48.97      3.66 o
  -3  -4   9       50.29       49.54      4.71 o
  -2  -4   9       58.35       61.16      3.20 o
  -1  -4   9      503.71      497.89      5.92 o
   0  -4   9       21.65       18.91      1.86 o
   1  -4   9       70.65       76.45      4.92 o
   2  -4   9       69.51       68.74      3.13 o
   3  -4   9       25.32       26.30      4.10 o
   4  -4   9      200.78      194.80      9.69 o
   5  -4   9       18.64       15.45      2.97 o
   6  -4   9       26.48       37.65     23.57 o
   7  -4   9        1.72        0.87      3.39 o
  -8  -3   9        1.12        1.35      3.62 o
  -7  -3   9        4.05       -0.02      3.27 o
  -6  -3   9        8.48        6.07      4.00 o
  -5  -3   9        6.22       11.22      3.31 o
  -4  -3   9      264.66      281.83      6.61 o
  -3  -3   9       65.52       72.67      7.32 o
  -2  -3   9       52.13       49.39      2.47 o
  -1  -3   9      215.93      225.38      3.40 o
   0  -3   9       87.97       74.09      1.43 o
   1  -3   9      619.63      586.62      7.46 o
   2  -3   9      123.17      119.00      2.82 o
   3  -3   9       18.27       19.00      3.36 o
   4  -3   9        1.54        4.95      2.86 o
   5  -3   9       21.49       23.55      5.08 o
   6  -3   9        4.34        2.86      3.03 o
   7  -3   9        1.30        2.01      3.60 o
  -8  -2   9        4.99        5.80      4.77 o
  -7  -2   9       21.76       15.19     10.90 o
  -6  -2   9       23.40       25.23      4.06 o
  -5  -2   9       21.59       29.82      4.20 o
  -4  -2   9      166.60      160.59      5.10 o
  -3  -2   9      159.90      162.34      5.07 o
  -2  -2   9      193.41      211.57      3.99 o
  -1  -2   9       13.42       13.33      0.98 o
   0  -2   9       24.61       20.28      0.97 o
   1  -2   9      494.69      449.27      5.99 o
   2  -2   9       39.11       39.86      2.66 o
   3  -2   9      149.74      133.47      4.38 o
   4  -2   9       42.84       49.77      3.26 o
   5  -2   9       19.29       17.25      3.04 o
   6  -2   9        0.03       -0.33      3.19 o
   7  -2   9        0.48        0.34      2.49 o
  -8  -1   9        1.12        1.25      6.02 o
  -7  -1   9        4.35        1.70      3.49 o
  -6  -1   9       26.51       26.13      3.59 o
  -5  -1   9       47.08       47.69      3.37 o
  -4  -1   9      212.93      204.82      4.89 o
  -3  -1   9       48.68       56.77      3.08 o
  -2  -1   9      200.38      208.02      3.76 o
  -1  -1   9      205.95      199.30      2.72 o
   0  -1   9       57.17       51.48      1.94 o
   1  -1   9       29.57       30.63      1.58 o
   2  -1   9       31.68       32.17      2.11 o
   3  -1   9      131.21      121.42      6.46 o
   4  -1   9       49.83       40.01      3.17 o
   5  -1   9       11.03       11.10      3.62 o
   6  -1   9        2.66       -0.14      2.56 o
   7  -1   9        1.91       -0.61      2.93 o
  -8   0   9        2.05       -1.47      3.36 o
  -7   0   9       23.80        4.08      5.56 o
  -6   0   9       34.78       46.72      5.28 o
  -5   0   9        5.53        6.43      2.67 o
  -4   0   9        0.01        0.68      1.72 o
  -3   0   9       31.14       45.21      2.96 o
  -2   0   9      321.40      298.36      4.66 o
  -1   0   9      158.60      161.53      2.64 o
   0   0   9       10.17        8.57      1.96 o
   1   0   9        4.28        3.89      1.27 o
   2   0   9       86.06       94.43      3.38 o
   3   0   9       64.10       78.47      3.15 o
   4   0   9      105.38      114.38      4.06 o
   5   0   9        0.07       -1.99      2.39 o
   6   0   9       21.36       19.99      5.90 o
   7   0   9        2.58        0.31      4.40 o
  -8   1   9        1.23        2.97      3.94 o
  -7   1   9        4.79        2.25      3.33 o
  -6   1   9       27.93       25.53      3.72 o
  -5   1   9       45.86       50.49      3.64 o
  -4   1   9      210.68      197.75      4.57 o
  -3   1   9       48.64       60.16      2.38 o
  -2   1   9      199.04      204.37      5.18 o
  -1   1   9      208.23      206.24      4.08 o
   0   1   9       58.00       52.20      4.71 o
   1   1   9       26.99       33.11      1.94 o
   2   1   9       28.80       33.79      2.63 o
   3   1   9      129.58      119.70      3.57 o
   4   1   9       52.23       46.76      3.98 o
   5   1   9       10.85       12.79      3.72 o
   6   1   9        2.59       -0.86      2.42 o
   7   1   9        1.95       -0.72      2.95 o
  -8   2   9        4.92        2.02      3.64 o
  -7   2   9       22.14       13.80      9.55 o
  -6   2   9       24.08       24.60      4.34 o
  -5   2   9       22.58       28.20      3.23 o
  -4   2   9      170.11      170.94      3.94 o
  -3   2   9      157.80      160.04      3.26 o
  -2   2   9      199.80      219.39      4.33 o
  -1   2   9       14.97       15.55      3.25 o
   0   2   9       23.23       19.38      2.26 o
   1   2   9      490.58      454.25      5.55 o
   2   2   9       36.84       41.43      3.29 o
   3   2   9      149.37      138.18      4.53 o
   4   2   9       43.80       49.19      3.25 o
   5   2   9       17.89       15.03      3.43 o
   6   2   9        0.07       -2.34      2.69 o
   7   2   9        0.61       -0.16      3.27 o
  -8   3   9        1.11       -1.69      2.87 o
  -7   3   9        3.89        1.58      2.90 o
  -6   3   9        7.98        3.89      3.57 o
  -5   3   9        5.90       12.46      3.02 o
  -4   3   9      263.80      282.24      4.96 o
  -3   3   9       69.24       72.98      2.83 o
  -2   3   9       53.40       53.03      2.00 o
  -1   3   9      211.29      225.60      5.63 o
   0   3   9       81.91       70.75      3.27 o
   1   3   9      612.00      594.92      9.37 o
   2   3   9      119.54      120.08      3.40 o
   3   3   9       18.03       21.03      3.99 o
   4   3   9        1.50        3.69      2.96 o
   5   3   9       22.02       23.11      3.96 o
   6   3   9        4.48        5.26      3.04 o
   7   3   9        1.27       -0.21      3.09 o
  -8   4   9        3.27        4.88      3.44 o
  -7   4   9        0.11        0.46      2.37 o
  -6   4   9       58.73       58.02     16.55 o
  -5   4   9       42.60       45.75      3.42 o
  -4   4   9       51.92       54.70      2.71 o
  -3   4   9       49.79       53.68      2.04 o
  -2   4   9       54.67       59.99      2.01 o
  -1   4   9      493.19      488.63      9.24 o
   0   4   9       21.29       18.43      3.16 o
   1   4   9       68.84       71.05      3.79 o
   2   4   9       67.96       71.15      3.36 o
   3   4   9       26.93       25.39      2.29 o
   4   4   9      196.45      191.77      5.12 o
   5   4   9       19.32       14.11      3.61 o
   6   4   9       27.13       34.78      4.03 o
   7   4   9        1.90        4.46      3.45 o
  -8   5   9        0.14        0.00      2.60 o
  -7   5   9        1.51        0.35      2.02 o
  -6   5   9        5.72        1.13      3.19 o
  -5   5   9       12.94        8.76      5.40 o
  -4   5   9       91.63       94.65      3.25 o
  -3   5   9        8.32        5.59      1.13 o
  -2   5   9       92.75      107.18      2.95 o
  -1   5   9      293.62      298.43      6.50 o
   0   5   9       44.94       48.42      3.50 o
   1   5   9       27.54       30.94      3.40 o
   2   5   9       17.85       21.01      1.34 o
   3   5   9      111.89      120.70      3.55 o
   4   5   9      156.03      174.57      5.89 o
   5   5   9       87.49       89.86      4.28 o
   6   5   9       10.52       15.56      4.74 o
   7   5   9        0.36        3.03      4.18 o
  -8   6   9        1.12       -0.16      2.92 o
  -7   6   9        5.22        0.39      2.22 o
  -6   6   9        7.36        4.51      3.69 o
  -5   6   9       80.93       82.58      3.09 o
  -4   6   9       54.89       60.56      2.28 o
  -3   6   9       27.42       25.28      5.99 o
  -2   6   9       85.77       86.47      2.90 o
  -1   6   9      110.42      120.87      4.78 o
   0   6   9      402.75      416.31     14.90 o
   1   6   9       76.51       84.18      5.05 o
   2   6   9      196.42      212.18      7.49 o
   3   6   9       15.21       15.91      1.54 o
   4   6   9       38.80       37.68      2.81 o
   5   6   9       48.56       55.57      5.76 o
   6   6   9        7.21        7.01      3.26 o
   7   6   9        5.97        6.59      3.89 o
  -7   7   9        2.56       -0.06      1.83 o
  -6   7   9        4.98        1.77      2.35 o
  -5   7   9       20.97       23.09      2.26 o
  -4   7   9        4.73        2.34      1.09 o
  -3   7   9       21.27       22.09      5.20 o
  -2   7   9      268.09      259.40      4.16 o
  -1   7   9       82.52       72.99      6.90 o
   0   7   9      114.82      118.22      7.31 o
   1   7   9       55.24       64.20      4.59 o
   2   7   9      259.23      266.11      7.65 o
   3   7   9       74.60       78.90      5.26 o
   4   7   9       10.19       12.95      2.91 o
   5   7   9       12.68       12.01      2.84 o
   6   7   9       50.17       67.95      4.65 o
   7   7   9        8.99        9.97      4.18 o
  -7   8   9        9.59        0.10      4.19 o
  -6   8   9        0.62        0.65      1.54 o
  -5   8   9        4.23        2.18      1.30 o
  -4   8   9       35.25       30.74      4.82 o
  -3   8   9       16.53       15.67      2.77 o
  -2   8   9       31.44       38.20      2.18 o
  -1   8   9       89.63      102.52      5.13 o
   0   8   9       14.72       12.11      3.48 o
   1   8   9      136.17      123.47      5.90 o
   2   8   9      230.62      221.51      7.39 o
   3   8   9       33.08       30.59      3.83 o
   4   8   9       63.39       63.02      5.60 o
   5   8   9       63.81       76.92      5.47 o
   6   8   9        3.78        6.79      4.57 o
  -7   9   9        4.05        6.65      6.16 o
  -6   9   9        0.60        2.44      3.46 o
  -5   9   9       17.58       14.88     12.22 o
  -4   9   9       35.48       52.92      4.55 o
  -3   9   9        5.58        7.66      1.95 o
  -2   9   9       60.05       65.76      2.66 o
  -1   9   9       51.87       60.29      4.80 o
   0   9   9      128.45      148.75      6.09 o
   1   9   9      115.05      103.16      5.68 o
   2   9   9      262.99      247.13      7.95 o
   3   9   9        7.99        8.12      1.02 o
   4   9   9        6.01        3.57      1.62 o
   5   9   9       30.28       22.77      8.43 o
   6   9   9        5.44        5.77      3.86 o
  -6  10   9        2.62        1.61      4.55 o
  -5  10   9       11.16        6.68      3.67 o
  -4  10   9        1.84        0.82      2.14 o
  -3  10   9       35.49       39.71      3.48 o
  -2  10   9       68.33       69.77      3.22 o
  -1  10   9       36.81       62.16     12.36 o
   0  10   9       77.57       90.33      5.45 o
   1  10   9       16.53       20.11      4.19 o
   2  10   9       85.54       96.53      6.02 o
   3  10   9       20.97       12.97     17.10 o
   4  10   9        7.38        5.09      5.57 o
   5  10   9       10.71        7.05      5.73 o
   6  10   9       12.34       14.14      9.76 o
  -6  11   9        3.37        1.65      3.26 o
  -5  11   9       13.04        7.90      5.13 o
  -4  11   9        6.25        2.78      2.39 o
  -3  11   9       17.47       20.93     11.31 o
  -2  11   9       14.92       16.02      5.14 o
  -1  11   9       51.85       51.53      5.25 o
   0  11   9       25.62       25.70      5.31 o
   1  11   9       14.85       15.81      4.23 o
   2  11   9       40.12       29.65     23.14 o
   3  11   9       17.26        8.00     12.36 o
   4  11   9       20.83       12.14     13.14 o
   5  11   9       11.00       20.77     15.36 o
  -5  12   9        2.59        0.32      2.47 o
  -4  12   9        3.21       -1.03      2.97 o
  -3  12   9       19.48        0.21      3.57 o
  -2  12   9        3.47        0.57      1.15 o
  -1  12   9        7.15       -0.39      3.54 o
   0  12   9       68.19       84.76     10.69 o
   1  12   9        2.09        0.72      3.52 o
   2  12   9       43.99       58.61      5.69 o
   3  12   9        2.63        0.82      3.20 o
   4  12   9        2.77        1.31      3.79 o
   5  12   9        5.96        4.28      8.89 o
  -5  13   9       13.51        5.54      5.23 o
  -4  13   9        7.13        2.03      2.65 o
  -3  13   9        2.54        2.06      2.00 o
  -2  13   9        3.93        0.49      2.59 o
  -1  13   9        4.57        0.14      3.64 o
   0  13   9        2.45        0.49      3.14 o
   1  13   9        9.44       -0.18      3.49 o
   2  13   9        8.51       -2.61      2.67 o
   3  13   9        2.73       -3.06      4.74 o
   4  13   9        4.67        1.13      8.09 o
  -4  14   9        2.26        0.07      4.20 o
  -3  14   9        3.96        0.70      4.75 o
  -2  14   9       16.37        2.39      3.21 o
  -1  14   9        1.16       -1.90      3.74 o
   0  14   9       12.39       -1.17      4.74 o
   1  14   9        0.47       -0.14      2.98 o
   2  14   9        3.06       -1.02      3.37 o
   3  14   9       10.35        4.75      9.93 o
  -3  15   9        7.91       -0.12      3.73 o
  -2  15   9        1.71        2.09      3.91 o
  -1  15   9        6.43       -0.56      3.61 o
   0  15   9       18.31       -0.71      3.69 o
   1  15   9       12.01       -1.00      3.76 o
   2  15   9        1.01        1.79      6.75 o
   3  15   9        6.05       -0.40      7.39 o
  -2  16   9        1.62        2.42      7.38 o
  -1  16   9        5.40        0.78      3.86 o
   0  16   9       16.89        2.17      4.35 o
   1  16   9        0.47        0.29      3.45 o
  -2 -15  10        3.04       -1.65      4.47 o
   2 -15  10        1.28        1.98      5.90 o
  -4 -14  10        1.83        0.75      5.41 o
  -3 -14  10        0.32       -0.87      5.43 o
  -2 -14  10        5.21       -0.78      6.84 o
   2 -14  10        1.26        0.64      5.53 o
   3 -14  10        3.29        6.12      7.03 o
  -4 -13  10        8.17        1.39      5.72 o
  -3 -13  10        8.70        0.35      4.63 o
  -2 -13  10       15.94        2.21      5.15 o
   2 -13  10        0.96        2.26      5.25 o
   3 -13  10        2.06        4.42      6.35 o
   4 -13  10        3.55        3.38      3.11 o
  -5 -12  10        3.73        3.78      4.42 o
  -4 -12  10       13.39        6.81      4.88 o
  -3 -12  10       14.54        4.33      4.03 o
  -2 -12  10       17.38        2.40      5.29 o
  -1 -12  10       18.83       -0.92      4.61 o
   2 -12  10       29.33       29.06      5.78 o
   3 -12  10        0.72        4.33      8.44 o
   4 -12  10        4.15       -3.98     10.26 o
  -6 -11  10        4.39        5.05      4.91 o
  -5 -11  10        5.20        3.38      3.25 o
  -4 -11  10        8.59        4.18      3.68 o
  -3 -11  10        5.39        2.93      2.07 o
  -2 -11  10       35.02        0.78     11.64 o
  -1 -11  10       21.03       29.87      6.77 o
   2 -11  10        2.64        5.06      5.90 o
   3 -11  10       66.47       61.97      8.96 o
   4 -11  10        3.68        2.96      5.15 o
   5 -11  10        2.08        6.12      9.71 o
  -6 -10  10        4.22        2.44      5.55 o
  -5 -10  10       32.69       36.16     22.07 o
  -4 -10  10        3.01        1.61      2.31 o
  -3 -10  10       15.62       11.68      6.80 o
  -2 -10  10       65.88       74.09      8.14 o
  -1 -10  10       92.43      108.38      8.66 o
   1 -10  10       23.08       17.64      1.08 o
   2 -10  10        9.61       16.42      5.93 o
   3 -10  10      119.68      135.07     10.07 o
   4 -10  10        2.52        1.91      5.10 o
   5 -10  10        5.45        5.50      6.02 o
  -6  -9  10       13.53        4.94      5.28 o
  -5  -9  10        5.03        3.52      3.06 o
  -4  -9  10       41.00       47.00      4.72 o
  -3  -9  10       16.17       22.03      3.10 o
  -2  -9  10       31.12       26.46      1.67 o
  -1  -9  10      119.24      126.68      8.68 o
   1  -9  10       13.21       12.95      1.46 o
   2  -9  10       13.07       12.00      5.48 o
   3  -9  10       19.54       27.90      6.30 o
   4  -9  10        7.93        9.95      5.48 o
   5  -9  10        0.36       -1.76      4.42 o
   6  -9  10        5.83        3.79      6.42 o
  -7  -8  10        6.64        0.33      3.60 o
  -6  -8  10        0.77        0.90      3.20 o
  -5  -8  10        2.11        0.69      4.18 o
  -4  -8  10       18.22       14.48      2.94 o
  -3  -8  10       76.02       92.88      4.90 o
  -2  -8  10       15.56       12.06      1.66 o
  -1  -8  10        7.35       10.07      8.04 o
   0  -8  10      150.50      146.91      2.71 o
   1  -8  10      167.47      184.04      9.37 o
   2  -8  10       44.32       40.04      6.42 o
   3  -8  10       72.16       69.74      7.69 o
   4  -8  10       23.96       21.76      6.37 o
   5  -8  10        3.91        3.48      2.22 o
   6  -8  10        0.89        0.42      2.98 o
  -7  -7  10        5.84        1.00      4.24 o
  -6  -7  10        1.26        2.99      3.51 o
  -5  -7  10       15.20       10.20      7.42 o
  -4  -7  10      192.66      218.43      9.63 o
  -3  -7  10        6.16        4.30      2.61 o
  -2  -7  10       80.38       75.00      3.16 o
  -1  -7  10       38.28       55.90      9.83 o
   0  -7  10        6.73        4.28      1.01 o
   1  -7  10       57.72       65.36      6.45 o
   2  -7  10      280.01      265.18     10.76 o
   3  -7  10       36.61       49.54      6.33 o
   4  -7  10        4.17        4.08      2.46 o
   5  -7  10       13.29        8.10      3.65 o
   6  -7  10        9.50       12.64      3.76 o
  -7  -6  10        1.38        0.85      3.69 o
  -6  -6  10        5.37        5.40      5.07 o
  -5  -6  10       33.83       54.13      4.48 o
  -4  -6  10      131.29      146.29      5.20 o
  -3  -6  10      106.24      113.05      4.79 o
  -2  -6  10       27.41       30.24      1.74 o
  -1  -6  10       73.84       82.55      8.09 o
   0  -6  10       62.97       65.17      2.38 o
   1  -6  10      385.33      398.09     15.95 o
   2  -6  10      173.41      190.93      8.69 o
   3  -6  10       63.30       68.44      5.05 o
   4  -6  10        2.46        1.53      1.66 o
   5  -6  10       50.04       50.39      3.95 o
   6  -6  10        2.00        4.86      3.00 o
  -7  -5  10       12.31        1.11      4.18 o
  -6  -5  10       24.61       16.48     13.31 o
  -5  -5  10       20.33       27.86      4.72 o
  -4  -5  10       86.40      106.40      5.70 o
  -3  -5  10       12.88       11.56      3.18 o
  -2  -5  10       50.20       64.57      2.49 o
  -1  -5  10       37.24       30.97      1.05 o
   0  -5  10      434.42      444.99      9.55 o
   1  -5  10      730.45      731.94     20.30 o
   2  -5  10      112.42      108.07      3.09 o
   3  -5  10       87.60       90.56      2.86 o
   4  -5  10       13.52       11.41      2.24 o
   5  -5  10       25.85       31.05      3.29 o
   6  -5  10        5.05        1.96      5.10 o
   7  -5  10        2.94        0.87      3.49 o
  -8  -4  10        0.23        0.16      5.69 o
  -7  -4  10        2.76        0.80      3.13 o
  -6  -4  10       14.22        7.10      7.23 o
  -5  -4  10       19.27       18.58      4.74 o
  -4  -4  10        5.53        5.09      3.00 o
  -3  -4  10        2.82        0.94      2.36 o
  -2  -4  10      112.69      109.09      3.39 o
  -1  -4  10      178.97      181.03      3.82 o
   0  -4  10       70.37       71.32      4.66 o
   1  -4  10       37.27       34.97      2.56 o
   2  -4  10      119.88      123.68      2.65 o
   3  -4  10       47.96       53.66      3.40 o
   4  -4  10       33.14       28.93      3.10 o
   5  -4  10       15.95        2.78      5.52 o
   6  -4  10        2.78        0.75      2.65 o
   7  -4  10        6.04        3.28      3.59 o
  -8  -3  10        3.98       10.37      8.63 o
  -7  -3  10       11.51        9.83      7.41 o
  -6  -3  10      120.60      136.64      7.58 o
  -5  -3  10       79.46       88.63      9.31 o
  -4  -3  10       62.92       68.94      3.94 o
  -3  -3  10      104.63      107.94      3.76 o
  -2  -3  10       60.55       63.23      4.02 o
  -1  -3  10       92.72       90.74      1.86 o
   0  -3  10      149.77      158.77      2.48 o
   1  -3  10       36.23       30.28      1.79 o
   2  -3  10       58.92       61.74      2.86 o
   3  -3  10       37.09       27.32      2.37 o
   4  -3  10       51.08       48.92      4.03 o
   5  -3  10       59.02       57.38      3.92 o
   6  -3  10       14.92        5.54      4.89 o
   7  -3  10        5.42        0.54      3.63 o
  -8  -2  10        7.05       10.61      8.48 o
  -7  -2  10        0.79        0.88      2.63 o
  -6  -2  10        7.10        9.78      3.26 o
  -5  -2  10       14.71       15.08      4.09 o
  -4  -2  10      185.46      176.81      6.37 o
  -3  -2  10       68.86       78.64      3.45 o
  -2  -2  10       54.85       59.67      2.41 o
  -1  -2  10       48.39       47.20      1.41 o
   0  -2  10      110.82      101.17      2.61 o
   1  -2  10       27.07       23.27      1.59 o
   2  -2  10       22.52       23.11      1.90 o
   3  -2  10        6.48        9.08      2.51 o
   4  -2  10       54.47       55.99      3.35 o
   5  -2  10        1.66        1.32      2.31 o
   6  -2  10       14.08        7.23      5.85 o
   7  -2  10        2.53       -0.41      2.71 o
  -8  -1  10       10.93        8.78      6.89 o
  -7  -1  10       35.90       38.45     12.57 o
  -6  -1  10       36.29       41.18      4.36 o
  -5  -1  10       17.27       19.77      3.29 o
  -4  -1  10       90.35       96.27      4.35 o
  -3  -1  10       50.80       52.62      5.39 o
  -2  -1  10        2.59        3.41      1.32 o
  -1  -1  10       68.01       68.38      1.74 o
   0  -1  10        9.03       12.45      1.80 o
   1  -1  10      403.74      413.83      9.13 o
   2  -1  10       92.71       85.10      3.40 o
   3  -1  10       34.98       31.48      2.56 o
   4  -1  10       31.17       30.99      3.64 o
   5  -1  10       17.98       13.26      3.63 o
   6  -1  10        3.08        5.24      3.12 o
   7  -1  10       15.65        0.49      3.61 o
  -8   0  10       12.17        8.91      7.28 o
  -7   0  10        0.33        1.58      3.31 o
  -6   0  10        1.35       -0.01      1.86 o
  -5   0  10       10.74        9.12      2.47 o
  -4   0  10      269.47      289.75      5.42 o
  -3   0  10       54.63       57.43      3.15 o
  -2   0  10        4.11        1.39      1.45 o
  -1   0  10        0.42        0.59      1.00 o
   0   0  10      294.03      289.42      5.04 o
   1   0  10       60.27       61.62      2.59 o
   2   0  10      100.12      103.60      3.16 o
   3   0  10       78.29       87.99      3.92 o
   4   0  10        0.29        4.07      2.66 o
   5   0  10       10.65        8.66      2.85 o
   6   0  10       76.46       86.41      6.12 o
   7   0  10       17.30        1.44      3.93 o
  -8   1  10       10.77        4.89      4.08 o
  -7   1  10       35.88       41.01     13.63 o
  -6   1  10       36.66       48.00      3.74 o
  -5   1  10       17.66       26.75      3.19 o
  -4   1  10       89.71       96.96      3.50 o
  -3   1  10       51.86       49.05      3.52 o
  -2   1  10        2.14        1.34      1.66 o
  -1   1  10       69.05       66.91      2.32 o
   0   1  10       10.77       14.68      2.07 o
   1   1  10      406.67      415.88      9.23 o
   2   1  10       91.96       84.68      3.25 o
   3   1  10       35.27       30.66      4.73 o
   4   1  10       31.36       34.00      4.74 o
   5   1  10       18.67       12.30      3.82 o
   6   1  10        3.43        4.64      3.66 o
   7   1  10       15.76        0.65      3.02 o
  -8   2  10        7.06        9.34      6.86 o
  -7   2  10        0.83       -0.78      2.17 o
  -6   2  10        7.09        9.06      3.21 o
  -5   2  10       14.12       12.71      2.51 o
  -4   2  10      185.38      171.84      4.43 o
  -3   2  10       70.53       80.89      3.32 o
  -2   2  10       54.47       59.34      2.20 o
  -1   2  10       49.40       49.51      2.63 o
   0   2  10      115.54      109.35      4.27 o
   1   2  10       27.43       26.10      2.74 o
   2   2  10       23.24       22.75      1.89 o
   3   2  10        5.90        7.70      1.95 o
   4   2  10       53.07       54.85      3.32 o
   5   2  10        1.91        2.08      2.62 o
   6   2  10       14.58       12.42      3.46 o
   7   2  10        2.52        0.02      4.54 o
  -8   3  10        3.96        3.60      3.74 o
  -7   3  10       11.67        4.71      3.94 o
  -6   3  10      119.44      124.53      4.68 o
  -5   3  10       77.95       85.38      3.76 o
  -4   3  10       62.11       63.32      3.07 o
  -3   3  10      102.40      104.20      2.74 o
  -2   3  10       63.82       66.70      2.15 o
  -1   3  10       86.83       81.64      3.70 o
   0   3  10      155.02      176.14      5.42 o
   1   3  10       36.56       34.39      4.18 o
   2   3  10       58.40       64.56      2.81 o
   3   3  10       37.59       36.24      2.33 o
   4   3  10       51.52       49.02      3.74 o
   5   3  10       58.47       50.99      6.43 o
   6   3  10       14.81        6.91      8.22 o
   7   3  10        5.51        9.10      6.64 o
  -8   4  10        0.25       -3.40      3.40 o
  -7   4  10        2.77       -0.09      2.32 o
  -6   4  10       14.40        5.95      5.54 o
  -5   4  10       19.74       19.51      2.50 o
  -4   4  10        6.16        5.44      2.08 o
  -3   4  10        2.51        1.33      1.34 o
  -2   4  10      117.17      119.36      3.68 o
  -1   4  10      180.60      184.54      5.19 o
   0   4  10       70.35       75.47      8.51 o
   1   4  10       37.55       35.94      5.15 o
   2   4  10      116.92      123.02      2.56 o
   3   4  10       49.97       59.85      3.04 o
   4   4  10       34.33       32.51      3.81 o
   5   4  10       15.14       20.37      5.39 o
   6   4  10        2.81        1.09      2.56 o
   7   4  10        6.03        3.18      3.61 o
  -7   5  10       12.46        0.80      2.46 o
  -6   5  10       24.61       35.38      3.86 o
  -5   5  10       19.91       21.73      2.63 o
  -4   5  10       86.22       95.10      2.86 o
  -3   5  10       12.65       12.98      1.71 o
  -2   5  10       49.76       61.56      3.46 o
  -1   5  10       37.83       37.79      3.48 o
   0   5  10      440.18      469.18      9.91 o
   1   5  10      730.02      732.11     12.32 o
   2   5  10      110.63      110.80      1.84 o
   3   5  10       87.91       94.63      6.73 o
   4   5  10       13.23        9.91      2.26 o
   5   5  10       26.31       26.88      3.29 o
   6   5  10        4.80        6.20      3.38 o
   7   5  10        2.97        4.74      4.53 o
  -7   6  10        1.48       -0.07      1.97 o
  -6   6  10        5.60        3.55      3.29 o
  -5   6  10       35.30       50.21      3.31 o
  -4   6  10      133.56      141.42      3.81 o
  -3   6  10      103.08      104.51      3.08 o
  -2   6  10       28.68       31.94      3.08 o
  -1   6  10       73.72       89.93      5.41 o
   0   6  10       64.53       72.54      4.28 o
   1   6  10      386.03      394.43     10.10 o
   2   6  10      172.92      186.55     12.86 o
   3   6  10       63.11       61.41      3.66 o
   4   6  10        2.46        1.33      2.45 o
   5   6  10       49.23       42.41      3.77 o
   6   6  10        1.91        1.53      4.07 o
  -7   7  10        5.81        0.08      2.79 o
  -6   7  10        1.26        0.37      2.70 o
  -5   7  10       15.15       19.39      2.12 o
  -4   7  10      191.27      199.21      3.89 o
  -3   7  10        6.50        2.96      1.61 o
  -2   7  10       80.39       77.48      5.00 o
  -1   7  10       40.83       49.29      5.06 o
   0   7  10        5.75        6.74      4.20 o
   1   7  10       54.59       53.30      4.92 o
   2   7  10      280.55      281.07      9.40 o
   3   7  10       35.59       36.70      3.81 o
   4   7  10        4.05        2.55      1.61 o
   5   7  10       13.28       10.66      3.74 o
   6   7  10        9.84       12.81      3.74 o
  -7   8  10        6.80        1.09      3.71 o
  -6   8  10        0.79        1.94      3.27 o
  -5   8  10        2.12        1.35      1.12 o
  -4   8  10       18.54       22.00      3.40 o
  -3   8  10       75.86       90.13      3.48 o
  -2   8  10       16.23       12.36      1.54 o
  -1   8  10        7.73        7.34      3.51 o
   0   8  10      149.18      153.50      7.46 o
   1   8  10      167.81      180.36      6.75 o
   2   8  10       43.62       41.11      4.85 o
   3   8  10       73.51       76.93      7.80 o
   4   8  10       22.61       20.33      7.02 o
   5   8  10        3.85        1.72      2.76 o
   6   8  10        0.80       -2.33      5.62 o
  -6   9  10       13.18       16.14      4.66 o
  -5   9  10        5.42        5.92      2.77 o
  -4   9  10       40.48       43.29      3.39 o
  -3   9  10       16.87       14.22      3.05 o
  -2   9  10       32.38       28.90      3.21 o
  -1   9  10      117.80      141.53      7.17 o
   0   9  10       30.56       36.36      5.45 o
   1   9  10       13.27        9.62      4.06 o
   2   9  10       13.38        8.72      5.00 o
   3   9  10       19.92        8.48     11.90 o
   4   9  10        7.70        1.45      4.32 o
   5   9  10        0.40        1.21      4.44 o
   6   9  10        5.72        7.50      8.21 o
  -6  10  10        4.23        2.27      4.77 o
  -5  10  10       32.86       49.20      4.79 o
  -4  10  10        3.35        2.99      2.83 o
  -3  10  10       16.13       18.40      5.38 o
  -2  10  10       65.53       66.47      5.95 o
  -1  10  10       92.79      109.82      6.17 o
   0  10  10        3.32        4.94      3.58 o
   1  10  10       22.19       20.22      4.43 o
   2  10  10        9.03        6.62      4.35 o
   3  10  10      120.41      131.96      8.47 o
   4  10  10        2.74        1.15      4.00 o
   5  10  10        5.51        2.09      5.42 o
  -6  11  10        4.40        1.96      3.28 o
  -5  11  10        5.22        3.08      3.00 o
  -4  11  10        8.51        3.94      2.45 o
  -3  11  10        5.40        4.41      1.79 o
  -2  11  10       35.09       33.23      5.63 o
  -1  11  10       21.34       25.71     20.64 o
   0  11  10       15.14        6.68      8.07 o
   1  11  10       57.85       70.42      5.76 o
   2  11  10        2.52        4.76      5.26 o
   3  11  10       66.67       74.37      7.56 o
   4  11  10        3.60        0.07      4.11 o
   5  11  10        2.14        1.20      8.07 o
  -5  12  10        3.51        3.73      2.97 o
  -4  12  10       13.93        7.80      5.09 o
  -3  12  10       14.79        0.64      4.59 o
  -2  12  10       17.17        0.98      3.58 o
  -1  12  10       18.60       -0.35      3.92 o
   0  12  10        8.10        0.16      3.60 o
   1  12  10       23.60        0.43      3.86 o
   2  12  10       29.75       44.23      5.67 o
   3  12  10        0.69       -3.54      4.54 o
   4  12  10        4.20       -3.79      8.02 o
  -4  13  10        7.98        0.09      3.91 o
  -3  13  10        8.94        0.13      3.38 o
  -2  13  10       15.73        0.12      3.60 o
  -1  13  10        6.63        2.21      3.88 o
   0  13  10        3.24        1.24      3.66 o
   1  13  10       15.84        1.15      3.80 o
   2  13  10        0.92       -0.49      4.69 o
   3  13  10        2.05        2.59     12.70 o
   4  13  10        3.65        9.86      8.61 o
  -4  14  10        1.83       -0.60      3.65 o
  -3  14  10        0.33        0.94      3.80 o
  -2  14  10        5.08        0.08      2.44 o
  -1  14  10       11.48        1.82      4.00 o
   0  14  10        9.62        0.18      5.32 o
   1  14  10        1.35       -1.77      4.08 o
   2  14  10        1.27       -2.70      6.30 o
   3  14  10        3.39        2.87     13.38 o
  -2  15  10        3.16        0.80      2.87 o
  -1  15  10        0.68        0.85      4.49 o
   0  15  10        2.14       -1.61      4.12 o
   1  15  10        1.73        0.26      3.49 o
   2  15  10        1.35       -0.22      5.16 o
  -3 -14  11        4.87        3.22      6.21 o
  -2 -14  11        1.04       -2.35      6.02 o
   2 -14  11        0.17       -0.26      5.48 o
  -4 -13  11        3.94        1.93      9.20 o
  -3 -13  11        1.80        0.19      8.44 o
  -2 -13  11       15.43        0.64      8.89 o
   2 -13  11        2.46       -0.87      5.62 o
   3 -13  11       12.93        9.41      7.50 o
  -5 -12  11        4.84       -1.91      5.03 o
  -4 -12  11        2.75       -1.69      5.86 o
  -3 -12  11       15.67        2.49      7.01 o
  -2 -12  11        6.39        1.83      5.95 o
   2 -12  11       12.32        6.73      6.61 o
   3 -12  11       13.40       15.03      6.82 o
   4 -12  11        3.69        0.05      5.90 o
  -5 -11  11       12.35        6.14      4.67 o
  -4 -11  11        4.86        4.03      2.51 o
  -3 -11  11       45.66       62.65      8.87 o
  -2 -11  11        1.43        3.53      5.20 o
  -1 -11  11        4.52       -1.27      4.38 o
   2 -11  11        8.87       10.63      6.23 o
   3 -11  11        8.36       11.64      9.97 o
   4 -11  11       16.34       23.92      7.13 o
  -6 -10  11        1.34        1.22      4.01 o
  -5 -10  11        5.90        2.78      3.11 o
  -4 -10  11       37.60       35.48     18.02 o
  -3 -10  11        7.00       10.93      6.69 o
  -2 -10  11       20.86        0.89      5.90 o
  -1 -10  11       55.00       52.91      7.74 o
   1 -10  11        0.99        1.74      1.36 o
   2 -10  11       43.58       46.11      7.76 o
   3 -10  11        8.20       10.19      6.00 o
   4 -10  11        3.76        1.79      5.41 o
   5 -10  11       11.33        9.97     11.62 o
  -6  -9  11       15.09        4.99      5.55 o
  -5  -9  11        1.08        1.24      2.60 o
  -4  -9  11        9.02        3.20      3.88 o
  -3  -9  11        2.88        2.43      1.42 o
  -2  -9  11       26.42       31.29      7.08 o
  -1  -9  11        3.61       -0.52      4.96 o
   1  -9  11       58.62       59.95      3.05 o
   2  -9  11       15.46       22.06      6.16 o
   3  -9  11       42.61       46.09      7.20 o
   4  -9  11        9.32       11.03      6.35 o
   5  -9  11        4.02       12.70      6.21 o
  -6  -8  11        0.09       -0.45      3.54 o
  -5  -8  11        3.88        1.47      4.03 o
  -4  -8  11        5.96        2.69      2.42 o
  -3  -8  11        3.66        2.01      2.21 o
  -2  -8  11       18.80       15.90      1.51 o
  -1  -8  11       15.71       18.23      6.09 o
   0  -8  11        9.01        2.35      1.08 o
   1  -8  11       53.13       57.21      2.49 o
   2  -8  11        1.90        2.80      4.63 o
   3  -8  11       84.51      103.81     12.61 o
   4  -8  11       20.15       21.24      9.83 o
   5  -8  11        9.38       12.75      6.33 o
   6  -8  11        1.09        4.52      3.88 o
  -7  -7  11        4.23        1.42      3.47 o
  -6  -7  11        0.93        0.98      3.06 o
  -5  -7  11        6.25        7.38      5.47 o
  -4  -7  11       61.38       55.89      5.04 o
  -3  -7  11       64.77       66.04      3.99 o
  -2  -7  11       44.35       42.08      3.62 o
  -1  -7  11       98.71      102.17      7.93 o
   0  -7  11       43.60       42.56      2.78 o
   1  -7  11        5.37        4.15      1.70 o
   2  -7  11       97.80      134.15     12.14 o
   3  -7  11       43.11       50.18      6.70 o
   4  -7  11       16.53       14.35      2.63 o
   5  -7  11        2.06        0.36      1.98 o
   6  -7  11        9.53       10.98      6.61 o
  -7  -6  11        0.04       -0.05      2.98 o
  -6  -6  11        9.21        5.51      3.72 o
  -5  -6  11       27.57       34.18      5.32 o
  -4  -6  11        3.11        3.17      2.82 o
  -3  -6  11      121.66      118.65      3.99 o
  -2  -6  11       23.81       26.59      5.27 o
  -1  -6  11       19.10       18.24      1.97 o
   0  -6  11       53.42       57.01      2.56 o
   1  -6  11       44.34       52.38      3.76 o
   2  -6  11        2.24        0.68      4.12 o
   3  -6  11       30.74       32.61      4.36 o
   4  -6  11       59.46       60.23      3.06 o
   5  -6  11       19.94       10.43      6.96 o
   6  -6  11       19.06        9.90      7.20 o
  -7  -5  11        0.45       -0.18      4.02 o
  -6  -5  11        1.49        0.81      2.61 o
  -5  -5  11       42.20       46.75      5.29 o
  -4  -5  11       37.89       40.80      4.62 o
  -3  -5  11      106.15      103.10      3.84 o
  -2  -5  11       97.49      117.31      3.88 o
  -1  -5  11      246.52      231.25      7.59 o
   0  -5  11      231.61      218.22      5.37 o
   1  -5  11      281.73      293.86      9.94 o
   2  -5  11      168.30      165.71      7.98 o
   3  -5  11       26.09       26.83      2.65 o
   4  -5  11       87.85       99.32      4.36 o
   5  -5  11       25.96       19.63     12.34 o
   6  -5  11        6.94        2.05      3.95 o
  -7  -4  11       10.18        6.68      6.88 o
  -6  -4  11       11.22        9.46      7.63 o
  -5  -4  11       18.19       18.88      4.78 o
  -4  -4  11       51.80       55.27      3.93 o
  -3  -4  11       30.18       33.85      3.13 o
  -2  -4  11      168.74      173.89      4.90 o
  -1  -4  11       65.13       60.54      1.35 o
   0  -4  11      127.46      126.48      4.52 o
   1  -4  11      246.53      224.96      6.77 o
   2  -4  11      147.31      156.56      4.66 o
   3  -4  11       33.83       34.17      3.44 o
   4  -4  11       43.73       45.59      3.10 o
   5  -4  11        1.51       -0.25      2.89 o
   6  -4  11       24.01        0.61      2.64 o
  -7  -3  11        9.80       10.87      8.95 o
  -6  -3  11        2.83        3.95      3.32 o
  -5  -3  11        8.49       10.70      3.43 o
  -4  -3  11       50.20       56.65      4.82 o
  -3  -3  11       52.58       45.97      5.02 o
  -2  -3  11      278.12      262.39      4.42 o
  -1  -3  11      144.46      146.76      2.47 o
   0  -3  11      239.39      224.04      2.90 o
   1  -3  11      151.25      155.92      3.64 o
   2  -3  11      169.68      173.42      4.31 o
   3  -3  11        5.06        2.29      1.67 o
   4  -3  11       94.76       97.23      3.88 o
   5  -3  11       16.36       11.69     10.17 o
   6  -3  11       31.45       39.61      4.30 o
   7  -3  11       12.78       11.58      9.80 o
  -7  -2  11       14.39        5.31      6.04 o
  -6  -2  11       14.46       19.16      4.11 o
  -5  -2  11        1.29        4.01      3.00 o
  -4  -2  11      107.21      114.29      4.71 o
  -3  -2  11       36.43       42.36      3.49 o
  -2  -2  11      278.09      291.09      5.72 o
  -1  -2  11      144.25      136.57      2.46 o
   0  -2  11       91.97       89.89      2.50 o
   1  -2  11      162.76      158.00      2.95 o
   2  -2  11       20.99       23.07      2.03 o
   3  -2  11      179.72      174.78      4.72 o
   4  -2  11       55.98       61.29      3.99 o
   5  -2  11        6.81        3.19      3.15 o
   6  -2  11        6.19        2.85      3.12 o
   7  -2  11       21.59       11.96      9.99 o
  -8  -1  11        2.56        3.17      4.10 o
  -7  -1  11        5.65        2.68      3.19 o
  -6  -1  11        7.05        4.90      3.25 o
  -5  -1  11        1.35        3.19      2.85 o
  -4  -1  11      169.34      169.55      5.59 o
  -3  -1  11        6.76        3.94      2.18 o
  -2  -1  11       83.22       93.05      2.70 o
  -1  -1  11      405.65      394.88      4.93 o
   0  -1  11      349.14      344.14      4.45 o
   1  -1  11       94.82       96.11      2.57 o
   2  -1  11       55.31       56.12      3.39 o
   3  -1  11       64.99       65.59      3.16 o
   4  -1  11       41.94       38.52      4.74 o
   5  -1  11       24.81       27.99      3.87 o
   6  -1  11       26.53       37.35      4.14 o
   7  -1  11        5.83        0.54      3.52 o
  -8   0  11        1.60        3.22      3.82 o
  -7   0  11        2.65        2.27      3.17 o
  -6   0  11       18.95       22.36      3.89 o
  -5   0  11       21.54       26.91      3.30 o
  -4   0  11      163.74      173.88      8.65 o
  -3   0  11        0.00        1.32      2.32 o
  -2   0  11       34.15       34.64      2.01 o
  -1   0  11       51.84       56.98      2.22 o
   0   0  11        8.07        8.21      2.50 o
   1   0  11        9.10       10.27      2.05 o
   2   0  11       93.14       81.84      2.68 o
   3   0  11       19.93       20.87      3.91 o
   4   0  11      357.89      314.82      7.64 o
   5   0  11        0.37        1.00      2.26 o
   6   0  11       18.62       13.82      3.67 o
   7   0  11        0.68        1.09      3.66 o
  -8   1  11        2.43        1.00      3.53 o
  -7   1  11        5.43        2.06      3.09 o
  -6   1  11        7.31        4.22      2.78 o
  -5   1  11        1.41        3.86      2.23 o
  -4   1  11      171.25      174.31      7.11 o
  -3   1  11        6.65        3.75      2.46 o
  -2   1  11       81.93       91.17      3.97 o
  -1   1  11      406.49      398.77      5.56 o
   0   1  11      353.15      345.39      6.33 o
   1   1  11       90.72      100.10      4.51 o
   2   1  11       56.25       56.43      2.38 o
   3   1  11       66.25       68.58      4.32 o
   4   1  11       42.54       35.96      3.64 o
   5   1  11       24.52       26.64      3.70 o
   6   1  11       26.76       26.59      7.60 o
   7   1  11        5.76        5.22      4.83 o
  -7   2  11       14.37        5.67      4.22 o
  -6   2  11       14.14       10.44      4.31 o
  -5   2  11        1.39        4.54      2.22 o
  -4   2  11      107.84      108.59      3.80 o
  -3   2  11       35.59       41.00      4.09 o
  -2   2  11      277.76      286.15      4.20 o
  -1   2  11      144.54      137.59      3.47 o
   0   2  11       93.24       93.39      8.78 o
   1   2  11      161.53      160.99      4.83 o
   2   2  11       21.81       23.21      2.50 o
   3   2  11      181.16      190.22      5.42 o
   4   2  11       55.41       58.42      4.48 o
   5   2  11        6.96        7.90      3.04 o
   6   2  11        6.07        4.42      3.90 o
   7   2  11       21.51        9.29     10.16 o
  -7   3  11        9.71        0.22      3.04 o
  -6   3  11        2.98        1.21      2.37 o
  -5   3  11        8.31        8.82      2.35 o
  -4   3  11       50.56       48.86      3.67 o
  -3   3  11       50.70       54.00      3.94 o
  -2   3  11      277.39      252.74      5.08 o
  -1   3  11      145.48      148.94      4.57 o
   0   3  11      239.03      228.55      5.80 o
   1   3  11      148.33      154.72      6.09 o
   2   3  11      169.84      178.28      3.40 o
   3   3  11        4.95        3.14      2.06 o
   4   3  11       95.01       95.99      3.90 o
   5   3  11       16.31       18.88      2.99 o
   6   3  11       31.24       41.31      5.45 o
   7   3  11       12.57       15.47     10.30 o
  -7   4  11       10.41        0.16      3.36 o
  -6   4  11       11.13        4.24      4.42 o
  -5   4  11       17.59       18.73      2.52 o
  -4   4  11       51.28       54.00      2.61 o
  -3   4  11       30.67       36.18      2.18 o
  -2   4  11      169.43      173.87      5.64 o
  -1   4  11       65.95       62.66      5.41 o
   0   4  11      127.77      123.65      4.92 o
   1   4  11      243.53      249.33      6.54 o
   2   4  11      149.34      152.99      2.83 o
   3   4  11       33.11       34.49      4.24 o
   4   4  11       44.64       47.34      6.10 o
   5   4  11        1.44        3.17      3.79 o
   6   4  11       24.47        0.40      4.85 o
  -7   5  11        0.48       -0.42      2.21 o
  -6   5  11        1.44       -0.12      1.62 o
  -5   5  11       42.75       51.57      3.51 o
  -4   5  11       38.34       39.16      3.67 o
  -3   5  11      106.08       94.47      2.19 o
  -2   5  11      100.15      110.79      4.08 o
  -1   5  11      248.02      248.68      6.61 o
   0   5  11      224.61      215.74      9.16 o
   1   5  11      287.92      294.91     14.50 o
   2   5  11      167.97      177.17      6.28 o
   3   5  11       26.31       24.93      1.75 o
   4   5  11       88.10       96.25      5.53 o
   5   5  11       26.80       14.96     11.63 o
   6   5  11        6.93        4.37      3.16 o
  -7   6  11        0.06        0.02      1.92 o
  -6   6  11        9.28        3.87      2.84 o
  -5   6  11       26.57       29.85      2.39 o
  -4   6  11        2.99        5.02      1.38 o
  -3   6  11      121.99      114.64      3.24 o
  -2   6  11       23.83       27.77      3.13 o
  -1   6  11       19.30       20.58      3.61 o
   0   6  11       52.92       61.00      5.18 o
   1   6  11       43.75       53.80      4.59 o
   2   6  11        2.36        4.99      3.22 o
   3   6  11       31.88       32.80      2.04 o
   4   6  11       60.86       70.78      6.85 o
   5   6  11       19.64       16.32      4.37 o
   6   6  11       18.73       22.95      3.65 o
  -7   7  11        4.04       -0.07      4.73 o
  -6   7  11        0.88        0.68      4.04 o
  -5   7  11        6.40        9.83      1.85 o
  -4   7  11       61.89       58.35      2.42 o
  -3   7  11       63.29       53.18      2.43 o
  -2   7  11       46.25       47.42      4.69 o
  -1   7  11       97.08      103.76      6.26 o
   0   7  11       41.95       47.13      5.82 o
   1   7  11        5.25        5.21      3.40 o
   2   7  11       97.80      137.79      6.37 o
   3   7  11       42.36       46.28     28.21 o
   4   7  11       16.25       14.91      4.05 o
   5   7  11        2.01        2.22      3.60 o
   6   7  11        9.60       10.42     12.80 o
  -6   8  11        0.08       -2.34      3.27 o
  -5   8  11        3.76        5.74      3.93 o
  -4   8  11        5.57        3.92      2.81 o
  -3   8  11        3.26        0.81      1.44 o
  -2   8  11       17.78       17.97      4.35 o
  -1   8  11       15.28       18.53      4.71 o
   0   8  11        9.56        7.52      3.23 o
   1   8  11       54.72       60.60      6.12 o
   2   8  11        1.83        3.75      3.57 o
   3   8  11       84.67       90.40      6.55 o
   4   8  11       20.62       15.84     13.11 o
   5   8  11        9.17        6.34      6.60 o
   6   8  11        1.09       -2.88      3.10 o
  -6   9  11       15.22       16.83      4.69 o
  -5   9  11        1.13        1.08      2.34 o
  -4   9  11        8.96        4.32      2.30 o
  -3   9  11        2.77        0.50      1.88 o
  -2   9  11       26.32       39.30      4.03 o
  -1   9  11        3.57        5.01      3.44 o
   0   9  11        3.04        5.19      5.80 o
   1   9  11       57.38       54.74      5.85 o
   2   9  11       15.05       11.52     10.23 o
   3   9  11       43.49       16.31     17.39 o
   4   9  11        9.59       10.46      7.96 o
   5   9  11        4.05        3.14      5.24 o
  -6  10  11        1.38        0.11      3.39 o
  -5  10  11        6.19        7.20      2.92 o
  -4  10  11       37.18       36.29     11.17 o
  -3  10  11        6.69        9.33      3.10 o
  -2  10  11       21.31       10.53      8.40 o
  -1  10  11       55.77       55.81      5.41 o
   0  10  11       26.62       22.65     18.25 o
   1  10  11        1.15       -0.67      4.21 o
   2  10  11       43.17       52.92      5.74 o
   3  10  11        8.05        5.07      5.55 o
   4  10  11        3.72        2.20      4.26 o
   5  10  11       11.14       24.67     15.34 o
  -5  11  11       12.11       10.65      4.16 o
  -4  11  11        4.71        2.11      4.68 o
  -3  11  11       46.21       62.11      6.40 o
  -2  11  11        1.54        1.08      3.04 o
  -1  11  11        4.33        0.16      3.05 o
   0  11  11        8.60        0.34      3.11 o
   1  11  11        3.64       -1.07      3.55 o
   2  11  11        9.26        4.25      4.55 o
   3  11  11        8.67        4.59      7.73 o
   4  11  11       16.28       10.35      8.92 o
  -5  12  11        4.97        0.73      3.30 o
  -4  12  11        2.78        1.58      4.03 o
  -3  12  11       15.55        8.82      8.08 o
  -2  12  11        6.51        3.13      3.99 o
  -1  12  11        7.76        0.06      2.86 o
   0  12  11        0.45        0.51      3.28 o
   1  12  11        5.64       -1.70      4.57 o
   2  12  11       12.70        5.61      7.55 o
   3  12  11       13.83        6.67     10.23 o
   4  12  11        3.44        4.09      7.81 o
  -4  13  11        4.03        0.05      3.94 o
  -3  13  11        1.85        0.23      3.64 o
  -2  13  11       15.32        0.63      3.17 o
  -1  13  11       15.44        0.14      3.17 o
   0  13  11        1.48        0.19      3.11 o
   1  13  11        2.35       -0.17      3.02 o
   2  13  11        2.40        2.27      5.06 o
   3  13  11       12.80       16.23     14.75 o
  -3  14  11        4.66       -0.22      4.35 o
  -2  14  11        1.10       -0.49      3.82 o
  -1  14  11        9.67        0.42      3.65 o
   0  14  11        9.06        1.82      6.75 o
   1  14  11        8.63       -0.13      3.06 o
   2  14  11        0.18       -0.85      6.70 o
  -1  15  11        3.93        1.51      4.35 o
   0  15  11        6.71        0.40      3.80 o
  -2 -14  12        1.15        1.01      6.42 o
  -3 -13  12        5.45       -1.32      6.63 o
  -2 -13  12        0.94       -0.40      5.57 o
   2 -13  12       12.60        2.71      6.96 o
  -4 -12  12        0.29       -2.38      6.75 o
  -3 -12  12        0.73       -2.82      5.48 o
  -2 -12  12       23.33        1.39      6.92 o
   2 -12  12       12.35       11.10      6.99 o
   3 -12  12        2.66        1.11      5.83 o
  -5 -11  12        2.40       -1.46      9.55 o
  -4 -11  12       17.75        0.26      7.60 o
  -3 -11  12        7.78        0.24      6.77 o
  -2 -11  12       16.93        0.05     10.35 o
   2 -11  12        0.54       -1.20      5.48 o
   3 -11  12        7.25        2.89      5.67 o
   4 -11  12        2.37       -0.56      5.88 o
  -5 -10  12        5.33        2.75      2.83 o
  -4 -10  12        1.33        0.42      5.93 o
  -3 -10  12       11.24        1.76      7.22 o
  -2 -10  12        2.90        0.49      4.49 o
   1 -10  12        4.40        3.43      0.96 o
   2 -10  12        2.90        4.87      4.96 o
   3 -10  12        3.50        5.10      5.50 o
   4 -10  12        0.16       -4.12      5.29 o
  -6  -9  12        0.05        2.16      4.27 o
  -5  -9  12        2.35       -0.04      2.33 o
  -4  -9  12        7.27        1.87      2.18 o
  -3  -9  12        4.39        1.95      1.88 o
  -2  -9  12       21.92        0.92      6.40 o
   1  -9  12        4.16        6.75      1.53 o
   2  -9  12       40.19       36.65     11.60 o
   3  -9  12        5.52        4.89      5.48 o
   4  -9  12        1.90        0.40      9.15 o
   5  -9  12        3.20        0.00      4.19 o
  -6  -8  12        4.21        3.18      3.48 o
  -5  -8  12        8.60        4.69      4.49 o
  -4  -8  12        9.39       16.44      8.96 o
  -3  -8  12       11.33       10.08      5.67 o
  -2  -8  12       19.31       19.69      6.66 o
   0  -8  12       14.07       14.70      1.11 o
   1  -8  12       25.73       30.02      2.49 o
   2  -8  12        8.75        7.79      5.27 o
   3  -8  12       26.58       26.16      6.35 o
   4  -8  12       24.76       26.39      6.87 o
   5  -8  12        5.48        2.28      5.57 o
  -6  -7  12        1.77        1.72      3.34 o
  -5  -7  12       25.85       16.43      9.39 o
  -4  -7  12        0.68        1.04      3.60 o
  -3  -7  12       30.56       33.54      3.69 o
  -2  -7  12       63.83       57.99      7.60 o
   0  -7  12       40.46       37.99      2.09 o
   1  -7  12       45.14       48.04      3.08 o
   2  -7  12       20.42       18.54      5.74 o
   3  -7  12       37.06       40.13      6.45 o
   4  -7  12        7.03        0.52      4.38 o
   5  -7  12       23.22        0.00      6.33 o
  -7  -6  12        8.43        1.74      5.53 o
  -6  -6  12        1.58        0.91      3.69 o
  -5  -6  12        7.05        0.61      3.24 o
  -4  -6  12       38.72       34.97      3.51 o
  -3  -6  12       72.24       80.57      5.14 o
  -2  -6  12        5.05        5.01      0.76 o
  -1  -6  12      145.41      140.25      4.54 o
   0  -6  12        7.83        9.10      2.99 o
   1  -6  12       23.85       20.70     11.24 o
   2  -6  12       41.31       35.15      5.98 o
   3  -6  12       65.96       87.00     10.94 o
   4  -6  12        1.12        0.98      2.44 o
   5  -6  12        7.44        1.86      2.25 o
   6  -6  12        7.92        1.20      4.89 o
  -7  -5  12        1.37       -2.52      4.35 o
  -6  -5  12       16.05        8.71      7.49 o
  -5  -5  12       24.22        9.78     10.09 o
  -4  -5  12       18.16       21.31      5.54 o
  -3  -5  12        1.43        3.07      2.02 o
  -2  -5  12      127.91      118.48      6.78 o
  -1  -5  12       43.11       47.50      2.66 o
   0  -5  12       62.51       63.27      3.34 o
   1  -5  12       73.33       69.59     17.86 o
   2  -5  12        3.92        3.41      4.02 o
   3  -5  12       14.68       16.84      2.26 o
   4  -5  12       21.46       24.98      2.55 o
   5  -5  12        8.75        4.20      3.21 o
   6  -5  12        0.40       -0.10      2.43 o
  -7  -4  12        3.16        0.24      3.17 o
  -6  -4  12        2.53        1.60      3.41 o
  -5  -4  12       14.61       20.57      4.82 o
  -4  -4  12       46.12       45.64      3.83 o
  -3  -4  12       24.43       25.48      2.80 o
  -2  -4  12       12.98       10.31      1.98 o
  -1  -4  12      108.02      100.33      1.64 o
   0  -4  12       69.48       65.31      2.90 o
   1  -4  12       86.23       91.00      1.72 o
   2  -4  12        2.43        0.91      1.29 o
   3  -4  12       55.99       55.16      4.16 o
   4  -4  12       83.21       88.78      3.68 o
   5  -4  12       28.23       33.66      4.30 o
   6  -4  12       12.24       -0.27      5.19 o
  -7  -3  12        5.51        2.56      4.57 o
  -6  -3  12        6.66       10.32      3.95 o
  -5  -3  12        5.94       10.31      3.54 o
  -4  -3  12        5.99        5.93      3.50 o
  -3  -3  12      122.82      129.58      7.87 o
  -2  -3  12       73.51       73.61      2.15 o
  -1  -3  12        3.55        3.62      1.21 o
   0  -3  12       66.38       63.01      2.09 o
   1  -3  12       80.14       84.81      2.03 o
   2  -3  12        0.53        2.13      1.95 o
   3  -3  12        8.91       13.44      2.42 o
   4  -3  12        1.40        0.17      1.82 o
   5  -3  12       35.82       41.14      3.76 o
   6  -3  12        8.17       -0.09      2.92 o
  -7  -2  12        4.16       -1.36      3.25 o
  -6  -2  12        1.97        1.15      3.19 o
  -5  -2  12       89.26       97.54      5.24 o
  -4  -2  12        5.12        2.56      2.55 o
  -3  -2  12       82.30       94.00      5.38 o
  -2  -2  12       29.30       28.59      2.39 o
  -1  -2  12       41.85       42.40      1.94 o
   0  -2  12      322.14      340.09      4.29 o
   1  -2  12        2.08        2.42      1.40 o
   2  -2  12       16.66       19.82      1.96 o
   3  -2  12        4.02        2.77      1.80 o
   4  -2  12       43.79       42.77      3.78 o
   5  -2  12        9.36        1.02      2.98 o
   6  -2  12        4.51        0.31      3.03 o
  -7  -1  12        1.89        0.27      2.85 o
  -6  -1  12        2.76        7.64      3.60 o
  -5  -1  12       16.56       21.83      3.75 o
  -4  -1  12       84.51       97.39      4.57 o
  -3  -1  12      100.74       97.39      4.87 o
  -2  -1  12       75.95       77.56      2.30 o
  -1  -1  12        8.62       11.39      1.67 o
   0  -1  12      171.16      159.76      3.43 o
   1  -1  12       10.12        9.51      2.60 o
   2  -1  12       20.84       31.32      3.02 o
   3  -1  12       93.16       93.06      3.64 o
   4  -1  12        0.69        0.44      2.30 o
   5  -1  12       11.93       11.20      3.01 o
   6  -1  12        1.42        0.32      3.17 o
  -7   0  12        0.02       -0.76      2.77 o
  -6   0  12        1.06        3.51      2.91 o
  -5   0  12        2.26       -1.02      2.90 o
  -4   0  12       75.47       62.72      4.07 o
  -3   0  12      190.79      200.41      6.26 o
  -2   0  12       16.31       26.03      2.27 o
  -1   0  12       61.79       55.65      2.32 o
   0   0  12       86.43       86.03      3.83 o
   1   0  12       40.72       44.05      3.68 o
   2   0  12      151.33      154.98      3.77 o
   3   0  12      120.14      114.75      5.77 o
   4   0  12       27.68       24.69      3.58 o
   5   0  12        6.41        3.41      2.59 o
   6   0  12       12.72        9.24      7.82 o
  -7   1  12        2.01        2.21      3.59 o
  -6   1  12        2.61        3.18      2.80 o
  -5   1  12       16.73       19.82      3.55 o
  -4   1  12       84.51       93.85      4.33 o
  -3   1  12      104.08      107.90      5.89 o
  -2   1  12       75.81       78.31      2.53 o
  -1   1  12        8.90        9.32      1.86 o
   0   1  12      168.52      159.56      5.93 o
   1   1  12        9.53       11.59      2.82 o
   2   1  12       20.26       27.11      2.44 o
   3   1  12       92.67       93.53      4.43 o
   4   1  12        0.60        1.24      2.22 o
   5   1  12       11.71        9.12      2.95 o
   6   1  12        1.53        0.95      2.98 o
  -7   2  12        4.19        0.29      2.61 o
  -6   2  12        2.18        1.43      2.67 o
  -5   2  12       87.96       93.60      4.54 o
  -4   2  12        4.65        3.10      3.68 o
  -3   2  12       84.28      101.70      3.98 o
  -2   2  12       28.76       29.19      2.85 o
  -1   2  12       41.46       44.13      2.93 o
   0   2  12      315.67      335.37      7.98 o
   1   2  12        1.86        2.91      2.31 o
   2   2  12       16.81       18.58      2.35 o
   3   2  12        4.21        3.31      2.14 o
   4   2  12       44.17       41.64      3.25 o
   5   2  12        9.36        5.93      4.02 o
   6   2  12        4.48        4.50      4.05 o
  -7   3  12        5.51        0.89      2.77 o
  -6   3  12        6.64        7.15      3.27 o
  -5   3  12        6.04        8.59      2.43 o
  -4   3  12        5.87        5.37      2.38 o
  -3   3  12      122.74      128.97      3.25 o
  -2   3  12       72.18       71.52      3.34 o
  -1   3  12        4.13        8.29      2.05 o
   0   3  12       69.27       69.04      3.99 o
   1   3  12       79.85       95.03      4.44 o
   2   3  12        0.60        1.61      1.22 o
   3   3  12        9.05        9.51      1.84 o
   4   3  12        1.36        1.53      2.43 o
   5   3  12       35.18       47.07      5.70 o
   6   3  12        8.47        4.72      4.82 o
  -7   4  12        3.04       -0.39      2.36 o
  -6   4  12        2.55        1.52      2.20 o
  -5   4  12       15.00       11.95      5.22 o
  -4   4  12       47.42       49.54      3.06 o
  -3   4  12       24.09       23.32      2.16 o
  -2   4  12       13.15       11.60      2.55 o
  -1   4  12      106.73      103.11      3.80 o
   0   4  12       71.27       75.76      4.24 o
   1   4  12       84.80      103.44      5.70 o
   2   4  12        2.25        0.88      2.53 o
   3   4  12       54.38       62.46      3.11 o
   4   4  12       83.13       82.50      4.82 o
   5   4  12       28.66       29.97     17.83 o
   6   4  12       12.37        8.90      8.73 o
  -7   5  12        1.34        0.20      2.86 o
  -6   5  12       16.35       10.16      4.76 o
  -5   5  12       24.36       29.36      2.51 o
  -4   5  12       18.35       15.23      3.34 o
  -3   5  12        1.81        2.94      2.47 o
  -2   5  12      125.02      118.98      4.32 o
  -1   5  12       43.00       52.01      4.79 o
   0   5  12       64.16       73.93      4.40 o
   1   5  12       74.59       79.76      5.82 o
   2   5  12        4.15        6.23      3.94 o
   3   5  12       14.51       16.68      1.44 o
   4   5  12       21.02       24.16      2.34 o
   5   5  12        8.52        3.83      2.82 o
   6   5  12        0.42        0.92      2.32 o
  -7   6  12        8.25        5.49      4.63 o
  -6   6  12        1.61        1.48      2.01 o
  -5   6  12        7.17        7.84      2.02 o
  -4   6  12       38.74       35.39      2.79 o
  -3   6  12       71.47       77.88      4.25 o
  -2   6  12        5.45        3.53      2.65 o
  -1   6  12      147.20      154.41      6.88 o
   0   6  12        7.93       10.19      3.40 o
   1   6  12       23.34       20.04      4.09 o
   2   6  12       39.20       41.25      7.34 o
   3   6  12       64.08       82.55      6.92 o
   4   6  12        1.32        1.86      1.42 o
   5   6  12        7.27        5.38      5.14 o
   6   6  12        7.87        0.35      5.88 o
  -6   7  12        1.78        0.38      4.36 o
  -5   7  12       25.76       29.98      4.15 o
  -4   7  12        0.76        2.67      1.94 o
  -3   7  12       29.48       33.12      4.87 o
  -2   7  12       62.95       64.75      4.08 o
  -1   7  12       19.95       19.91      4.76 o
   0   7  12       39.78       41.00     11.19 o
   1   7  12       46.11       50.87     10.53 o
   2   7  12       20.35       24.64      4.52 o
   3   7  12       37.28       33.93      6.46 o
   4   7  12        7.15        2.56      4.54 o
   5   7  12       22.88       16.45     13.53 o
  -6   8  12        4.42        1.72      3.58 o
  -5   8  12        8.55        9.88      3.24 o
  -4   8  12        9.14       11.98      4.72 o
  -3   8  12       11.39       12.20      3.44 o
  -2   8  12       18.56       17.23      3.97 o
  -1   8  12       40.27       44.45      4.83 o
   0   8  12       13.37       13.61      4.95 o
   1   8  12       26.93       36.05      4.77 o
   2   8  12        9.27        4.64      4.88 o
   3   8  12       26.24       20.68     12.90 o
   4   8  12       24.80       21.13     14.50 o
   5   8  12        5.44        2.03      4.53 o
  -6   9  12        0.05        0.91      3.05 o
  -5   9  12        2.34        0.62      2.79 o
  -4   9  12        7.31        5.61      2.82 o
  -3   9  12        4.30        0.90      2.98 o
  -2   9  12       22.08       18.52      9.54 o
  -1   9  12       17.75       18.89      4.50 o
   0   9  12        3.39        1.65      3.35 o
   1   9  12        4.52        5.91      4.08 o
   2   9  12       41.18       47.59      5.67 o
   3   9  12        5.55        3.18      4.55 o
   4   9  12        1.75       -4.02      4.58 o
   5   9  12        3.17        0.18      3.38 o
  -5  10  12        5.14        4.17      4.84 o
  -4  10  12        1.31        3.16      4.92 o
  -3  10  12       11.07       15.09      5.74 o
  -2  10  12        2.97        0.50      2.82 o
  -1  10  12        9.20        0.13      2.78 o
   0  10  12        2.45        0.12      2.83 o
   1  10  12        4.40       -0.65      6.35 o
   2  10  12        2.86       -0.60      3.79 o
   3  10  12        3.37        1.96      5.01 o
   4  10  12        0.11        1.32      5.55 o
  -5  11  12        2.45        0.82      4.18 o
  -4  11  12       17.78       14.90      9.81 o
  -3  11  12        7.76        6.27      5.23 o
  -2  11  12       16.12        7.52      5.68 o
  -1  11  12       23.46       -0.07      2.88 o
   0  11  12        8.94       -0.28      3.25 o
   1  11  12        8.95        0.75      4.27 o
   2  11  12        0.48        3.48      4.08 o
   3  11  12        6.99        2.37      5.15 o
   4  11  12        2.45        6.63      7.60 o
  -4  12  12        0.28       -0.38      5.37 o
  -3  12  12        0.71        0.87      2.84 o
  -2  12  12       23.47        9.39     10.67 o
  -1  12  12        0.10        0.47      3.45 o
   0  12  12        7.91        0.28      3.30 o
   1  12  12        1.90       -0.55      4.42 o
   2  12  12       11.85        9.23      9.84 o
   3  12  12        2.56        2.73     11.67 o
  -3  13  12        5.38        2.66      4.70 o
  -2  13  12        0.98       -0.58      3.53 o
  -1  13  12        2.51        0.44      3.77 o
   0  13  12        3.14        0.61      4.36 o
   1  13  12       15.71        0.03      2.94 o
   2  13  12       12.35       12.94      8.75 o
  -2  14  12        1.07        1.42      3.69 o
  -1  14  12        3.29        0.15      4.05 o
   0  14  12       13.30        0.52      5.13 o
   1  14  12        9.26        0.13      3.56 o
  -2 -13  13        1.99        1.51      6.99 o
  -3 -12  13        3.42        1.18      5.67 o
  -2 -12  13        7.58       -0.40      7.22 o
  -4 -11  13        2.99        0.35      5.01 o
  -3 -11  13        2.41       -0.38      6.23 o
  -2 -11  13        1.62        1.29      5.69 o
   2 -11  13        5.41        5.36      6.16 o
   3 -11  13        1.92        1.41      7.24 o
  -5 -10  13        1.15        2.94      7.06 o
  -4 -10  13        1.86        1.06      6.07 o
  -3 -10  13        0.95        1.32      6.09 o
  -2 -10  13        2.42       -0.82      5.86 o
   2 -10  13        7.19        8.75      6.35 o
   3 -10  13        1.77        3.46      4.82 o
   4 -10  13        4.68        4.26      6.63 o
  -5  -9  13        3.36        3.39      2.88 o
  -4  -9  13       10.11        1.51     11.17 o
  -3  -9  13        1.16        0.59      9.29 o
  -2  -9  13       11.93       -0.12      6.47 o
   1  -9  13        4.43        2.31      1.43 o
   2  -9  13       12.93       11.42      3.58 o
   3  -9  13        8.20        8.16      6.16 o
   4  -9  13        1.03       -0.96      4.94 o
  -6  -8  13        2.48        1.57      3.32 o
  -5  -8  13        8.09        1.73      4.20 o
  -4  -8  13        2.70        0.75      2.87 o
  -3  -8  13        4.98        0.56      3.56 o
  -2  -8  13       12.09        0.94      9.74 o
   0  -8  13        6.08        4.40      1.74 o
   1  -8  13       39.24       43.59      2.94 o
   2  -8  13       10.99       13.16      2.69 o
   3  -8  13       31.30        0.85      6.33 o
   4  -8  13       41.74       63.63      8.21 o
   5  -8  13        4.06       -0.21      5.72 o
  -6  -7  13        8.02        6.64      4.33 o
  -5  -7  13        1.49        1.27      2.50 o
  -4  -7  13        0.59        0.04      3.02 o
  -3  -7  13       14.06        8.18      4.60 o
  -2  -7  13        0.14        0.92      6.59 o
   0  -7  13      157.79      155.36      4.31 o
   1  -7  13        0.54        0.38      1.67 o
   2  -7  13       12.76        8.67      6.57 o
   3  -7  13       29.32       -0.05      9.74 o
   4  -7  13        0.85        0.45      4.38 o
   5  -7  13       13.70        0.35      8.33 o
  -6  -6  13        9.68        0.05      3.80 o
  -5  -6  13       26.32       32.90     18.71 o
  -4  -6  13       47.51       50.18      4.39 o
  -3  -6  13        0.92        1.58      1.69 o
  -2  -6  13        0.79        0.53      0.88 o
  -1  -6  13        7.67        9.01      2.71 o
   0  -6  13        6.54        6.49      2.02 o
   1  -6  13      190.85      201.04      8.31 o
   2  -6  13       37.11       41.36      3.81 o
   3  -6  13        9.04        0.19      5.03 o
   4  -6  13       32.88       34.65      6.54 o
   5  -6  13        4.38        0.59      4.56 o
  -6  -5  13        1.51        3.87      4.49 o
  -5  -5  13        4.19        0.58      4.22 o
  -4  -5  13       17.53        6.23      8.07 o
  -3  -5  13        4.81        2.37      3.06 o
  -2  -5  13        4.83        4.93      1.55 o
  -1  -5  13        5.86        4.30      1.95 o
   0  -5  13        0.90        0.12      2.66 o
   1  -5  13       34.06       41.33      3.76 o
   2  -5  13       41.51       49.70      4.12 o
   3  -5  13       12.50       12.38      2.85 o
   4  -5  13       13.81        5.46      4.55 o
   5  -5  13        4.43        0.42      4.66 o
  -7  -4  13        2.23       -1.37      3.71 o
  -6  -4  13       16.45       22.08      5.34 o
  -5  -4  13        8.69        9.47      3.52 o
  -4  -4  13       17.83       24.95      3.47 o
  -3  -4  13        2.34        1.92      2.62 o
  -2  -4  13        8.85        7.76      1.76 o
  -1  -4  13       10.07       10.55      1.00 o
   0  -4  13       17.46       15.37      0.62 o
   1  -4  13       51.54       51.31      4.31 o
   2  -4  13       10.08        7.87      1.02 o
   3  -4  13        7.55        3.66      2.29 o
   4  -4  13       13.85       15.90      3.73 o
   5  -4  13        2.31       -0.14      2.15 o
   6  -4  13        2.42        0.12      2.67 o
  -7  -3  13        0.12        0.93      3.55 o
  -6  -3  13        4.26        2.68      3.47 o
  -5  -3  13        3.91        7.10      3.41 o
  -4  -3  13       19.88       18.11      4.31 o
  -3  -3  13       40.48       45.91      4.35 o
  -2  -3  13       44.22       41.34      1.74 o
  -1  -3  13       35.99       42.63      1.72 o
   0  -3  13       33.87       35.76      1.75 o
   1  -3  13        2.59        2.07      0.91 o
   2  -3  13        5.05        4.23      1.78 o
   3  -3  13       17.09       17.40      2.27 o
   4  -3  13        7.70        3.00      3.86 o
   5  -3  13        7.11       -0.89      5.17 o
   6  -3  13        6.31       -0.23      3.02 o
  -7  -2  13       10.15        8.82      9.06 o
  -6  -2  13       22.04       19.54     16.03 o
  -5  -2  13        4.74        4.33      3.30 o
  -4  -2  13       25.17       28.17      3.50 o
  -3  -2  13       32.65       32.32      3.19 o
  -2  -2  13       89.47       89.02      2.61 o
  -1  -2  13        6.97        5.64      1.59 o
   0  -2  13       77.12       77.74      2.74 o
   1  -2  13       45.08       51.99      3.67 o
   2  -2  13        4.82        5.99      1.69 o
   3  -2  13        4.35        0.36      1.93 o
   4  -2  13        7.59        2.16      2.40 o
   5  -2  13        0.14       -0.12      2.20 o
   6  -2  13        0.40        0.03      2.34 o
  -7  -1  13        4.44        3.17      4.69 o
  -6  -1  13       15.37       16.24      4.32 o
  -5  -1  13       22.55       27.69      4.50 o
  -4  -1  13       75.08       78.97      5.94 o
  -3  -1  13      105.29      101.82      4.44 o
  -2  -1  13        1.65        2.26      1.32 o
  -1  -1  13       54.96       60.62      2.28 o
   0  -1  13      289.31      294.73      4.86 o
   1  -1  13       11.06        9.79      3.55 o
   2  -1  13       31.94       43.10      3.18 o
   3  -1  13       49.04       45.35      3.63 o
   4  -1  13        9.75        4.87      3.72 o
   5  -1  13        0.56       -0.79      2.08 o
   6  -1  13        4.73        1.12      3.14 o
  -7   0  13       12.51       10.42      7.61 o
  -6   0  13       20.85       28.27      5.35 o
  -5   0  13        2.39        0.03      2.91 o
  -4   0  13        7.44       12.60      3.08 o
  -3   0  13      176.31      177.88      9.97 o
  -2   0  13       11.83        7.08      1.99 o
  -1   0  13       44.34       39.70      3.00 o
   0   0  13        4.29        3.94      1.67 o
   1   0  13       43.93       46.17      3.11 o
   2   0  13        7.97        6.17      2.06 o
   3   0  13        0.00       -0.77      1.88 o
   4   0  13       35.89       31.62      8.77 o
   5   0  13        0.45        0.15      1.90 o
   6   0  13        5.99       11.70      8.80 o
  -7   1  13        4.41       13.27      6.38 o
  -6   1  13       15.17       13.45      4.07 o
  -5   1  13       22.69       19.56      3.74 o
  -4   1  13       76.70       86.57      5.56 o
  -3   1  13      105.92      103.32      3.64 o
  -2   1  13        1.77        2.42      1.73 o
  -1   1  13       56.03       61.50      3.13 o
   0   1  13      290.39      293.64      8.01 o
   1   1  13       10.89       11.65      2.63 o
   2   1  13       31.90       35.59      2.61 o
   3   1  13       48.43       43.70      2.77 o
   4   1  13        9.30       10.05      3.28 o
   5   1  13        0.63        0.25      1.99 o
   6   1  13        4.76        6.12      4.52 o
  -7   2  13       10.06        9.64      5.02 o
  -6   2  13       22.10       24.68      3.42 o
  -5   2  13        4.88        6.39      2.95 o
  -4   2  13       24.56       22.23      5.13 o
  -3   2  13       31.98       33.21      2.74 o
  -2   2  13       89.64       86.67      3.46 o
  -1   2  13        7.47        6.80      2.29 o
   0   2  13       77.20       82.31      4.09 o
   1   2  13       45.61       48.02      5.76 o
   2   2  13        4.46        4.70      2.79 o
   3   2  13        4.22        2.59      1.71 o
   4   2  13        8.01        8.98      3.12 o
   5   2  13        0.11       -1.55      3.40 o
   6   2  13        0.41       -0.01      1.94 o
  -7   3  13        0.12        0.40      2.84 o
  -6   3  13        4.31        1.65      2.46 o
  -5   3  13        4.02        5.58      2.85 o
  -4   3  13       20.01       21.96      2.96 o
  -3   3  13       40.13       48.66      2.71 o
  -2   3  13       43.34       42.33      3.45 o
  -1   3  13       38.27       45.11      3.85 o
   0   3  13       32.93       34.36      3.59 o
   1   3  13        2.64        1.12      2.92 o
   2   3  13        5.52        6.46      3.69 o
   3   3  13       17.10       16.97      2.97 o
   4   3  13        8.15        9.49      2.22 o
   5   3  13        7.36        4.69      4.52 o
   6   3  13        6.30        4.42      3.73 o
  -7   4  13        2.28        0.63      2.71 o
  -6   4  13       16.33       13.74      6.48 o
  -5   4  13        8.48        6.42      2.51 o
  -4   4  13       17.64       25.33      3.24 o
  -3   4  13        2.45        4.08      2.34 o
  -2   4  13        8.61        8.94      2.82 o
  -1   4  13       10.34       12.19      2.83 o
   0   4  13       16.67       20.86      3.36 o
   1   4  13       51.12       57.71      4.43 o
   2   4  13        9.94        7.22      3.39 o
   3   4  13        8.16        6.51      1.53 o
   4   4  13       14.04       20.31      2.34 o
   5   4  13        2.35        2.22      2.89 o
   6   4  13        2.41        0.05      3.95 o
  -6   5  13        1.60        1.17      2.20 o
  -5   5  13        4.35        4.80      2.43 o
  -4   5  13       17.20       17.17      2.88 o
  -3   5  13        5.26        5.48      2.53 o
  -2   5  13        4.70        5.21      2.83 o
  -1   5  13        5.74       11.28      2.54 o
   0   5  13        0.87        0.59      2.36 o
   1   5  13       34.03       37.00      6.58 o
   2   5  13       41.88       49.38      4.76 o
   3   5  13       12.74        8.88      3.21 o
   4   5  13       14.00       12.65      5.11 o
   5   5  13        4.40        3.41      4.03 o
  -6   6  13        9.81        6.86      5.80 o
  -5   6  13       25.96       17.83      8.62 o
  -4   6  13       46.44       39.69     26.82 o
  -3   6  13        0.95        0.81      2.48 o
  -2   6  13        0.78        0.50      2.05 o
  -1   6  13        8.25       12.29      4.24 o
   0   6  13        7.35        7.21      3.49 o
   1   6  13      190.00      190.33      8.29 o
   2   6  13       36.56       40.43      6.01 o
   3   6  13        8.89       12.65      4.21 o
   4   6  13       32.75       45.80      5.74 o
   5   6  13        4.24        1.09      4.77 o
  -6   7  13        8.08        4.44      5.20 o
  -5   7  13        1.54       -0.03      2.10 o
  -4   7  13        0.54        2.48      3.33 o
  -3   7  13       13.82       13.77      3.35 o
  -2   7  13        0.19        0.32      2.20 o
  -1   7  13       14.70       13.10      4.26 o
   0   7  13      157.90      170.07      6.79 o
   1   7  13        0.63       -3.24      3.43 o
   2   7  13       13.11       16.79      5.13 o
   3   7  13       28.53       33.30     24.43 o
   4   7  13        0.83        1.86      4.53 o
   5   7  13       14.01        2.00      4.46 o
  -6   8  13        2.63        1.57      3.72 o
  -5   8  13        8.25        6.58      2.74 o
  -4   8  13        2.53        1.97      4.26 o
  -3   8  13        5.22        3.34      3.90 o
  -2   8  13       12.58        8.58      4.39 o
  -1   8  13        6.51        7.12      3.82 o
   0   8  13        6.16        8.24      4.54 o
   1   8  13       39.31       50.74      6.34 o
   2   8  13       11.11       13.70      4.62 o
   3   8  13       31.23       30.28     20.44 o
   4   8  13       42.20       69.94      8.74 o
   5   8  13        4.22        5.23      4.91 o
  -5   9  13        3.39        2.46      4.69 o
  -4   9  13       10.28        7.28      6.08 o
  -3   9  13        1.00        2.30      3.12 o
  -2   9  13       11.86        9.92      4.18 o
  -1   9  13       14.67        7.34      5.70 o
   0   9  13       29.63       19.04     14.88 o
   1   9  13        4.38        2.24      4.54 o
   2   9  13       13.13        6.52      5.82 o
   3   9  13        8.13        6.46      4.84 o
   4   9  13        1.11        1.91      4.09 o
  -5  10  13        1.16        3.36      4.91 o
  -4  10  13        1.88        2.19      5.15 o
  -3  10  13        0.96        3.28      3.42 o
  -2  10  13        2.46        3.75      3.25 o
  -1  10  13        3.38        0.08      3.64 o
   0  10  13        2.99       -0.23      3.08 o
   1  10  13        4.78       -0.48      3.46 o
   2  10  13        6.95        7.60      6.40 o
   3  10  13        1.74       -1.13      3.87 o
   4  10  13        4.53        6.96      5.33 o
  -4  11  13        3.17       -0.74      5.56 o
  -3  11  13        2.57        1.68      3.88 o
  -2  11  13        1.59        1.25      3.23 o
  -1  11  13       12.91        0.43      3.46 o
   0  11  13        3.73       -0.34      4.16 o
   1  11  13        7.51        1.62      4.06 o
   2  11  13        5.46        4.28      6.90 o
   3  11  13        1.86       -0.28      3.60 o
  -3  12  13        3.32       -1.18      4.48 o
  -2  12  13        7.59        4.73      4.27 o
  -1  12  13        4.57        0.04      3.01 o
   0  12  13       12.62        0.29      4.31 o
   1  12  13        7.27        0.02      3.90 o
   2  12  13        6.12        5.44      6.51 o
  -2  13  13        2.04        1.83      3.83 o
  -1  13  13        2.31       -0.20      3.42 o
   0  13  13        5.45        0.09      3.45 o
   1  13  13       15.07       -0.06      3.36 o
  -3 -11  14        3.19        1.51      7.36 o
  -2 -11  14        5.69        0.09      6.66 o
  -4 -10  14        0.97       -1.20      6.09 o
  -3 -10  14        1.01       -0.64      5.67 o
  -2 -10  14        2.40        1.95      5.86 o
   3 -10  14        0.70       -1.72      8.73 o
  -4  -9  14        2.84        0.33      6.66 o
  -3  -9  14       13.08        1.03      6.94 o
  -2  -9  14        5.32        1.15      6.23 o
   2  -9  14        6.06        3.55      3.29 o
   3  -9  14        2.84       -0.07      5.48 o
  -5  -8  14        3.98       -0.24      5.03 o
  -4  -8  14        0.21        0.87      5.27 o
  -3  -8  14        5.02        1.27      5.57 o
  -2  -8  14        9.31        0.28      5.95 o
   0  -8  14       12.57       12.21      1.46 o
   1  -8  14       19.66       22.32      2.59 o
   2  -8  14       12.43        8.87      6.15 o
   3  -8  14        9.23        0.26      5.53 o
   4  -8  14        0.42        0.38      4.66 o
  -5  -7  14        2.20        1.63      2.79 o
  -4  -7  14        2.27       -0.20      1.84 o
  -3  -7  14        7.28        0.19      6.02 o
  -2  -7  14        3.42        2.85      5.48 o
   0  -7  14        2.08        3.01      2.75 o
   1  -7  14        2.23        3.86      3.86 o
   2  -7  14       11.36        7.65      5.50 o
   3  -7  14        3.53       -0.26      4.56 o
   4  -7  14        8.88       -0.14      5.17 o
  -6  -6  14        2.22        0.02      2.87 o
  -5  -6  14       15.93        0.96      3.25 o
  -4  -6  14        2.39        0.20      1.53 o
  -3  -6  14        5.21        3.35      1.47 o
  -2  -6  14       23.05       16.84      3.78 o
  -1  -6  14       25.19       26.61      3.62 o
   0  -6  14       20.54       15.05      3.86 o
   1  -6  14       22.23       21.83      3.27 o
   2  -6  14       24.02       23.77      3.31 o
   3  -6  14       11.21        0.12      4.82 o
   4  -6  14       29.87        0.40      5.34 o
   5  -6  14        7.53        0.07      5.06 o
  -6  -5  14        5.79       10.37      4.03 o
  -5  -5  14        1.26       -0.50      4.79 o
  -4  -5  14       20.05       19.83     11.23 o
  -3  -5  14       50.03       55.71      3.00 o
  -2  -5  14        8.06        9.32      1.24 o
  -1  -5  14       16.17       18.28      2.59 o
   0  -5  14        3.44        1.55      2.12 o
   1  -5  14       17.51       27.00      3.65 o
   2  -5  14        7.33        6.94      2.75 o
   3  -5  14        4.09        2.96      4.38 o
   4  -5  14        7.33        0.82      7.32 o
   5  -5  14       11.31        0.09      4.70 o
  -6  -4  14        0.82        3.01      5.55 o
  -5  -4  14        3.13        0.80      5.37 o
  -4  -4  14       11.54        6.63     12.14 o
  -3  -4  14       41.48       37.11      2.33 o
  -2  -4  14       35.26       33.01      2.48 o
  -1  -4  14        4.01        3.11      0.73 o
   0  -4  14      138.99      143.20      7.84 o
   1  -4  14       44.00       44.18      4.45 o
   2  -4  14        7.52        6.23      1.00 o
   3  -4  14        4.86        3.14      1.55 o
   4  -4  14       18.71        0.12      8.40 o
   5  -4  14        2.75       -0.12      5.95 o
  -6  -3  14        2.25        2.97      4.33 o
  -5  -3  14        1.49        0.38      3.56 o
  -4  -3  14        1.12        2.45      4.18 o
  -3  -3  14       62.54       61.07      5.26 o
  -2  -3  14       24.12       23.25      1.75 o
  -1  -3  14       20.15       21.71      1.38 o
   0  -3  14        1.92        3.22      1.26 o
   1  -3  14        2.59        1.71      0.88 o
   2  -3  14       22.82       28.55      2.37 o
   3  -3  14        1.98        1.94      2.20 o
   4  -3  14        2.18        0.84      2.65 o
   5  -3  14       12.49        0.42      3.32 o
  -6  -2  14        0.64        3.49      4.48 o
  -5  -2  14       21.43       22.52      5.01 o
  -4  -2  14        4.99        3.19      3.07 o
  -3  -2  14       31.07       29.73      2.44 o
  -2  -2  14       13.43       14.80      1.97 o
  -1  -2  14       21.92       27.50      1.96 o
   0  -2  14       84.74       86.55      2.28 o
   1  -2  14       43.96       43.86      2.16 o
   2  -2  14       31.60       35.67      3.03 o
   3  -2  14       19.69       10.79      5.36 o
   4  -2  14        5.83        1.57      2.44 o
   5  -2  14        1.28        3.13      3.56 o
  -6  -1  14       10.61       20.28      5.42 o
  -5  -1  14        0.40        0.45      3.79 o
  -4  -1  14       30.69       37.29      3.82 o
  -3  -1  14       39.53       44.08      2.78 o
  -2  -1  14       39.14       39.89      2.36 o
  -1  -1  14       57.43       65.45      3.09 o
   0  -1  14       44.97       47.27      2.49 o
   1  -1  14       38.03       41.93      2.82 o
   2  -1  14       40.00       41.87      2.69 o
   3  -1  14       35.43       38.26      3.03 o
   4  -1  14       35.33       40.25      3.42 o
   5  -1  14        1.18        1.73      2.50 o
  -6   0  14        0.10       -2.10      5.46 o
  -5   0  14       23.56       26.10      6.52 o
  -4   0  14       19.89       26.35      5.61 o
  -3   0  14        2.50        2.43      2.44 o
  -2   0  14       50.69       50.89      2.68 o
  -1   0  14      188.51      200.10      4.17 o
   0   0  14        3.47        2.37      1.79 o
   1   0  14       14.09       17.82      3.76 o
   2   0  14        0.37        1.17      1.55 o
   3   0  14       14.34       11.46      5.79 o
   4   0  14        6.76        5.07      4.00 o
   5   0  14        0.00       -0.27      2.08 o
  -6   1  14       10.75       14.38      4.19 o
  -5   1  14        0.36        4.14      2.96 o
  -4   1  14       31.23       36.73     10.02 o
  -3   1  14       40.32       49.06      2.98 o
  -2   1  14       38.63       42.53      3.79 o
  -1   1  14       57.29       64.25      3.01 o
   0   1  14       45.31       50.84      2.72 o
   1   1  14       37.81       44.61      5.37 o
   2   1  14       40.08       43.25      3.78 o
   3   1  14       35.73       35.73      2.77 o
   4   1  14       34.93       44.25      3.14 o
   5   1  14        1.18        1.41      2.42 o
  -6   2  14        0.70        1.11      3.09 o
  -5   2  14       21.15       23.83      3.84 o
  -4   2  14        5.02        3.18      2.86 o
  -3   2  14       30.80       30.31      2.45 o
  -2   2  14       13.08       14.12      2.49 o
  -1   2  14       21.37       29.43      2.64 o
   0   2  14       84.18       83.19      5.11 o
   1   2  14       43.59       43.71      4.36 o
   2   2  14       31.89       36.89      7.01 o
   3   2  14       20.40       18.69      2.31 o
   4   2  14        5.74        6.32      2.19 o
   5   2  14        1.23        0.56      2.74 o
  -6   3  14        2.32        4.11      3.20 o
  -5   3  14        1.40        5.66      4.17 o
  -4   3  14        1.10        1.64      1.99 o
  -3   3  14       63.79       64.78      4.17 o
  -2   3  14       24.74       20.75      2.90 o
  -1   3  14       19.99       18.87      2.76 o
   0   3  14        2.06        3.22      3.19 o
   1   3  14        2.57        0.84      3.24 o
   2   3  14       22.84       25.53      6.25 o
   3   3  14        1.99        2.69      1.74 o
   4   3  14        2.20        1.94      2.43 o
   5   3  14       12.42        5.23      6.01 o
  -6   4  14        0.78       -0.09      3.78 o
  -5   4  14        3.11        6.33      2.70 o
  -4   4  14       11.62       14.77      2.55 o
  -3   4  14       41.74       40.13      4.91 o
  -2   4  14       36.12       37.96      3.25 o
  -1   4  14        3.68        4.47      2.52 o
   0   4  14      138.24      142.44      8.97 o
   1   4  14       44.22       53.23      4.52 o
   2   4  14        7.15       10.68      3.48 o
   3   4  14        4.89        4.61      3.98 o
   4   4  14       18.90       22.35      4.68 o
   5   4  14        2.86       -0.46      4.12 o
  -6   5  14        5.80        1.55      4.00 o
  -5   5  14        1.31        2.52      2.89 o
  -4   5  14       20.21       24.23      5.30 o
  -3   5  14       50.59       58.97      4.61 o
  -2   5  14        7.90        7.53      2.84 o
  -1   5  14       16.16       20.04      3.40 o
   0   5  14        3.35        1.39      2.85 o
   1   5  14       17.32       23.70      4.24 o
   2   5  14        7.44        8.13      3.78 o
   3   5  14        4.27        3.63      3.70 o
   4   5  14        7.71        3.13      4.90 o
   5   5  14       11.06        5.47      7.47 o
  -6   6  14        2.25        0.55      2.82 o
  -5   6  14       16.14        9.51      9.66 o
  -4   6  14        2.29       -0.05      2.54 o
  -3   6  14        5.31        3.94      2.92 o
  -2   6  14       23.55       19.25      4.35 o
  -1   6  14       25.20       31.82      3.52 o
   0   6  14       19.87       15.02      4.02 o
   1   6  14       22.23       20.90      4.44 o
   2   6  14       24.09       28.17      4.77 o
   3   6  14       11.16        7.92      6.65 o
   4   6  14       29.80       13.06     17.21 o
   5   6  14        7.53        4.85      5.57 o
  -5   7  14        2.12        0.97      4.82 o
  -4   7  14        2.24        1.73      3.07 o
  -3   7  14        7.71        8.44      3.74 o
  -2   7  14        3.13        3.87      3.28 o
  -1   7  14       31.83       30.26      3.80 o
   0   7  14        2.29        7.04      3.65 o
   1   7  14        2.45        6.85      3.92 o
   2   7  14       10.92        6.51      5.40 o
   3   7  14        3.77        2.69      3.85 o
   4   7  14        9.28        4.44      4.54 o
  -5   8  14        4.04        0.14      4.21 o
  -4   8  14        0.20        0.44      3.46 o
  -3   8  14        5.08        2.35      3.43 o
  -2   8  14        9.41        6.66      5.02 o
  -1   8  14        1.21        2.56      4.42 o
   0   8  14       12.67        8.07      8.24 o
   1   8  14       19.11       10.27     11.03 o
   2   8  14       12.34       19.27      5.79 o
   3   8  14        9.44        5.23      5.27 o
   4   8  14        0.38        0.71      4.89 o
  -4   9  14        2.70        5.32      4.57 o
  -3   9  14       12.96        9.62      4.33 o
  -2   9  14        5.39        5.66      3.41 o
  -1   9  14        5.61        5.75      5.45 o
   0   9  14        1.35        4.17      4.12 o
   1   9  14        3.20        3.15      4.11 o
   2   9  14        6.19        7.41      5.60 o
   3   9  14        2.83        3.07      5.29 o
  -4  10  14        0.91        2.18      5.00 o
  -3  10  14        1.05        1.46      3.58 o
  -2  10  14        2.57        1.47      3.31 o
  -1  10  14        1.74        3.11      4.97 o
   0  10  14       31.04       42.68      6.01 o
   1  10  14        0.53        0.30      3.44 o
   2  10  14        6.04        2.20      4.47 o
   3  10  14        0.66       -0.88      4.30 o
  -3  11  14        3.18        5.34      4.20 o
  -2  11  14        5.72        3.00      3.77 o
  -1  11  14       19.24        0.58      4.01 o
   0  11  14        5.60       -0.38      5.89 o
   1  11  14        5.06        1.42      4.27 o
   2  11  14        6.59        2.42      6.33 o
  -2  12  14        1.40       -0.81      3.52 o
  -1  12  14        0.45        0.09      3.95 o
   0  12  14        0.10        0.02      2.81 o
   1  12  14        4.06       -0.22      3.80 o
  -3 -10  15        2.67        0.49      7.10 o
  -4  -9  15        0.21        0.80     10.40 o
  -3  -9  15        2.40       -1.08      9.67 o
  -4  -8  15        4.63       -3.76     10.89 o
  -3  -8  15        1.89        1.72      9.53 o
   2  -8  15       23.20       28.93      3.74 o
   3  -8  15        0.88       -1.57      2.71 o
  -5  -7  15        4.65       -1.11     10.11 o
  -4  -7  15        9.69        0.49      6.26 o
  -3  -7  15        1.49       -2.23      6.09 o
   0  -7  15       11.38        7.24      2.09 o
   1  -7  15        3.18        0.87      3.95 o
   2  -7  15        1.20        1.76      2.89 o
   3  -7  15        2.78        2.56      3.30 o
  -5  -6  15        6.75        6.93      9.69 o
  -4  -6  15        4.37        0.26      1.92 o
  -3  -6  15       21.42        0.71      6.73 o
  -1  -6  15        1.85        0.40      2.66 o
   0  -6  15        5.83       -0.31      2.12 o
   1  -6  15       10.27       10.19      3.10 o
   2  -6  15       25.02       29.12      4.45 o
   3  -6  15       14.76       14.03      9.51 o
   4  -6  15        2.12        0.49      6.47 o
  -5  -5  15        0.09        4.25      5.50 o
  -4  -5  15        0.19        0.28      3.33 o
  -3  -5  15        5.78        5.21      3.46 o
  -2  -5  15        5.34        4.79      0.90 o
  -1  -5  15       21.08        0.12      4.23 o
   0  -5  15        1.69        1.55      3.83 o
   1  -5  15        0.56        1.29      2.82 o
   2  -5  15       15.99       12.46      9.30 o
   3  -5  15        3.54        3.15      3.00 o
   4  -5  15        3.20       -0.31      3.22 o
  -5  -4  15        7.37        3.82      4.76 o
  -4  -4  15        1.07        4.01      5.25 o
  -3  -4  15        3.87        0.48      1.39 o
  -2  -4  15       38.15       34.62      4.19 o
  -1  -4  15       50.53       49.21      3.07 o
   0  -4  15       30.85       39.10      3.95 o
   1  -4  15        7.25        6.56      5.43 o
   2  -4  15        4.57        5.60      3.74 o
   3  -4  15        3.64        3.57      2.91 o
   4  -4  15       10.45        0.09      4.52 o
  -6  -3  15        2.15       11.73      4.67 o
  -5  -3  15        9.99        4.02      4.66 o
  -4  -3  15        2.26        0.89      3.44 o
  -3  -3  15        0.47       -0.14      1.46 o
  -2  -3  15       31.52       38.27      2.24 o
  -1  -3  15        5.31        4.99      1.21 o
   0  -3  15        9.10        9.03      1.24 o
   1  -3  15        3.57        4.54      1.13 o
   2  -3  15        1.30        2.51      1.72 o
   3  -3  15        0.27        0.66      2.17 o
   4  -3  15       10.85        0.09      4.26 o
  -6  -2  15        5.03        6.46      6.61 o
  -5  -2  15        2.39        3.24      5.32 o
  -4  -2  15       11.13        9.44      3.47 o
  -3  -2  15        5.03        4.05      2.00 o
  -2  -2  15        8.86        3.86      2.36 o
  -1  -2  15       68.98       66.08      3.36 o
   0  -2  15        0.25        0.39      1.07 o
   1  -2  15        0.58        1.49      1.20 o
   2  -2  15       14.02       17.15      2.44 o
   3  -2  15        1.81        1.42      1.77 o
   4  -2  15        3.71        2.54      3.03 o
   5  -2  15        3.05        5.79      4.93 o
  -6  -1  15        2.15       -4.84      6.16 o
  -5  -1  15        3.11        3.73      3.40 o
  -4  -1  15       18.47       12.76      4.80 o
  -3  -1  15       46.72       59.36      4.07 o
  -2  -1  15        8.88        5.47      2.52 o
  -1  -1  15       72.18       79.96      3.62 o
   0  -1  15        8.03        5.56      2.00 o
   1  -1  15        8.03        9.02      2.43 o
   2  -1  15        2.55        1.28      2.17 o
   3  -1  15       11.33        7.74      4.88 o
   4  -1  15        2.93        3.96      2.11 o
   5  -1  15       10.90        9.28      8.74 o
  -6   0  15        3.56       13.55      6.94 o
  -5   0  15       28.94       33.07      9.01 o
  -4   0  15        0.04        0.92      1.97 o
  -3   0  15        1.14        2.43      2.25 o
  -2   0  15       22.77       27.54      4.05 o
  -1   0  15       18.04       23.70      2.52 o
   0   0  15       16.38       20.48      2.33 o
   1   0  15        7.48        5.49      3.14 o
   2   0  15        0.56        1.69      2.78 o
   3   0  15        0.04        1.53      2.14 o
   4   0  15        3.02        3.24      2.63 o
   5   0  15        0.64        0.05      1.71 o
  -6   1  15        2.17        6.66      3.61 o
  -5   1  15        3.17        5.86      3.32 o
  -4   1  15       19.10       22.40      3.94 o
  -3   1  15       46.93       49.09      4.79 o
  -2   1  15        8.68        9.12      2.84 o
  -1   1  15       71.55       83.96      4.16 o
   0   1  15        7.77        7.72      2.59 o
   1   1  15        8.52        5.03      2.99 o
   2   1  15        2.84        7.10      3.08 o
   3   1  15       11.11        8.32      2.85 o
   4   1  15        2.97        1.86      2.20 o
   5   1  15       10.94        3.71      4.07 o
  -6   2  15        5.03        8.74      3.80 o
  -5   2  15        2.44        4.70      3.11 o
  -4   2  15       11.12       10.15      3.03 o
  -3   2  15        4.94        6.51      2.43 o
  -2   2  15        8.58        6.74      3.54 o
  -1   2  15       70.17       67.35      4.19 o
   0   2  15        0.19       -0.76      1.55 o
   1   2  15        0.45        1.42      2.49 o
   2   2  15       14.01       14.91      4.52 o
   3   2  15        1.75        2.29      1.98 o
   4   2  15        3.87        3.70      3.16 o
   5   2  15        3.15        3.93      4.07 o
  -6   3  15        2.02        6.12      8.21 o
  -5   3  15        9.97        6.76      3.55 o
  -4   3  15        2.27        1.66      2.20 o
  -3   3  15        0.45        0.24      1.94 o
  -2   3  15       31.50       38.14      3.27 o
  -1   3  15        5.26        6.01      3.03 o
   0   3  15        9.06        7.07      3.21 o
   1   3  15        3.59        1.50      3.09 o
   2   3  15        1.34        2.03      2.88 o
   3   3  15        0.27       -0.78      3.06 o
   4   3  15       10.93        9.13      7.24 o
  -5   4  15        7.36       10.53      2.73 o
  -4   4  15        0.99        4.01      4.01 o
  -3   4  15        3.67        0.11      2.01 o
  -2   4  15       37.12       43.21      3.92 o
  -1   4  15       50.30       54.63      4.58 o
   0   4  15       31.54       40.65      5.30 o
   1   4  15        7.34        8.29      7.20 o
   2   4  15        4.58        3.30      4.28 o
   3   4  15        3.54        2.19      3.65 o
   4   4  15       10.24        6.28      6.62 o
  -5   5  15        0.08        4.26      4.74 o
  -4   5  15        0.15       -2.34      3.18 o
  -3   5  15        5.65       11.56      4.06 o
  -2   5  15        5.23        7.37      2.86 o
  -1   5  15       21.26       25.14      4.10 o
   0   5  15        1.68        4.38      3.86 o
   1   5  15        0.45        3.69      3.25 o
   2   5  15       15.23       17.29      5.07 o
   3   5  15        3.44        3.42      4.85 o
   4   5  15        3.19        0.38      4.66 o
  -5   6  15        6.68       15.82      5.54 o
  -4   6  15        4.23       -0.15     10.07 o
  -3   6  15       21.17       21.17      3.66 o
  -2   6  15        9.43       10.23      3.59 o
  -1   6  15        1.84        1.52      2.45 o
   0   6  15        5.72        7.75      3.90 o
   1   6  15       10.47        8.33      4.14 o
   2   6  15       25.41       34.90      5.24 o
   3   6  15       15.00        8.68      9.08 o
   4   6  15        2.14       -0.79      3.57 o
  -5   7  15        4.51        2.84      4.32 o
  -4   7  15        9.46        4.79      6.72 o
  -3   7  15        1.63        6.60      3.30 o
  -2   7  15        5.01        4.11      4.05 o
  -1   7  15        8.40       11.62      4.12 o
   0   7  15       11.14       18.21      9.51 o
   1   7  15        3.31        6.62      3.88 o
   2   7  15        1.06        2.21      3.85 o
   3   7  15        2.83        2.28      5.24 o
  -4   8  15        4.66        5.45      4.47 o
  -3   8  15        1.92        2.32      3.29 o
  -2   8  15        8.07        7.74      4.04 o
  -1   8  15        2.54        2.51      3.06 o
   0   8  15        0.30       -2.66      4.63 o
   1   8  15        2.65        7.52      5.33 o
   2   8  15       23.58        9.17     12.00 o
   3   8  15        0.85       -1.51      5.11 o
  -4   9  15        0.20        1.77      5.33 o
  -3   9  15        2.41        1.75      4.49 o
  -2   9  15        8.06        4.37      3.64 o
  -1   9  15       18.61       15.22      6.73 o
   0   9  15        0.03        0.86      4.41 o
   1   9  15        1.96        0.49      3.52 o
   2   9  15        6.26        9.14      7.42 o
  -3  10  15        2.79        5.06      4.57 o
  -2  10  15       12.46        7.79      4.24 o
  -1  10  15        1.25       -0.72      3.09 o
   0  10  15       14.86        7.57      7.74 o
   1  10  15       11.11        5.64      5.00 o
   2  10  15        9.30        8.59      6.35 o
  -2  11  15        0.05       -0.97      3.54 o
  -1  11  15        2.42        5.42      4.55 o
   0  11  15        0.79       -0.41      3.83 o
   1  11  15        0.08       -0.51      4.82 o
  -3  -8  16        0.42        0.56      5.74 o
  -4  -7  16        2.72        0.94      6.52 o
  -3  -7  16        1.11       -1.11      5.86 o
   1  -7  16        0.13        0.87      2.19 o
   2  -7  16        7.15        5.90      3.32 o
   3  -7  16       11.98        4.93      3.86 o
  -4  -6  16        2.14       11.62      6.84 o
  -3  -6  16        1.48       -1.22      5.72 o
   0  -6  16        7.95       -0.28      3.72 o
   1  -6  16        0.40       -0.28      2.02 o
   2  -6  16        3.39        2.42      5.41 o
   3  -6  16        2.41        0.93      2.90 o
  -4  -5  16        2.26        4.05      5.41 o
  -3  -5  16        1.12        6.96      5.17 o
  -1  -5  16        7.33        0.21      2.54 o
   0  -5  16        5.44       -0.26      2.52 o
   1  -5  16        5.28        2.80      5.22 o
   2  -5  16        1.62        2.89      4.63 o
   3  -5  16        2.78        0.17      2.54 o
  -5  -4  16        1.05        1.66      4.47 o
  -4  -4  16        2.53        2.33      3.01 o
  -3  -4  16        3.10        1.81      2.31 o
  -1  -4  16        2.25        0.19      2.59 o
   0  -4  16       20.61       20.75      5.83 o
   1  -4  16        6.52        6.63      3.60 o
   2  -4  16       14.12       10.44      7.22 o
   3  -4  16        7.29        4.07      4.27 o
   4  -4  16        0.07        6.95      3.42 o
  -5  -3  16        6.52        5.05      4.90 o
  -4  -3  16        1.90        1.59      2.18 o
  -3  -3  16        6.74        5.48      3.58 o
  -2  -3  16        0.48        0.82      1.37 o
  -1  -3  16        7.56        5.45      1.89 o
   0  -3  16       13.22       16.11      3.83 o
   1  -3  16       33.97       37.33      5.20 o
   2  -3  16        7.95       10.11      7.55 o
   3  -3  16        6.75        6.93      3.34 o
   4  -3  16        0.77       -0.76      3.03 o
  -5  -2  16        0.44        2.64      3.48 o
  -4  -2  16        1.40        0.81      2.19 o
  -3  -2  16       12.26        6.93      4.27 o
  -2  -2  16        8.66        6.65      2.44 o
  -1  -2  16       18.77       17.63      2.29 o
   0  -2  16        4.07        3.69      1.95 o
   1  -2  16        2.95        2.65      1.54 o
   2  -2  16        5.32        3.78      2.27 o
   3  -2  16        4.03        4.94      3.01 o
   4  -2  16        7.95       14.44      3.76 o
  -5  -1  16        1.62        4.20      4.29 o
  -4  -1  16       15.04        9.35      4.21 o
  -3  -1  16       18.60       19.95      3.53 o
  -2  -1  16       13.60       12.58      2.77 o
  -1  -1  16       43.58       41.77      2.49 o
   0  -1  16        2.54        2.99      1.53 o
   1  -1  16        3.02        7.40      2.05 o
   2  -1  16        6.56        1.86      3.92 o
   3  -1  16       19.54       20.27      7.26 o
   4  -1  16        9.77        3.72      2.50 o
  -5   0  16        5.31       -1.39      2.50 o
  -4   0  16        2.81       -0.58      3.13 o
  -3   0  16        0.01        0.84      2.10 o
  -2   0  16        0.40        1.52      1.98 o
  -1   0  16        0.03        2.06      1.75 o
   0   0  16        0.98        0.89      1.75 o
   1   0  16        1.82        2.72      2.34 o
   2   0  16        0.02        4.00      3.35 o
   3   0  16       14.93        4.54      6.35 o
   4   0  16        8.02        7.98      4.44 o
  -5   1  16        1.68        4.35      4.40 o
  -4   1  16       15.14       13.88      3.17 o
  -3   1  16       18.70       14.90      3.30 o
  -2   1  16       13.64       10.24      2.87 o
  -1   1  16       43.14       47.64      3.38 o
   0   1  16        2.42        2.20      1.93 o
   1   1  16        2.90        5.05      4.59 o
   2   1  16        6.67       11.13      3.95 o
   3   1  16       19.70       10.66      9.26 o
   4   1  16        9.81        5.08      6.68 o
  -5   2  16        0.46       -0.47      2.23 o
  -4   2  16        1.50        1.34      2.09 o
  -3   2  16       12.26        6.60      3.94 o
  -2   2  16        8.14        8.50      2.76 o
  -1   2  16       19.38       15.76      2.71 o
   0   2  16        4.07        5.27      2.52 o
   1   2  16        3.05        4.77      5.75 o
   2   2  16        5.18        9.88      3.33 o
   3   2  16        4.19        3.76      5.02 o
   4   2  16        7.78        5.42      5.47 o
  -5   3  16        6.56        9.45      3.64 o
  -4   3  16        1.87        4.35      3.12 o
  -3   3  16        6.78        3.05      2.69 o
  -2   3  16        0.48        1.45      2.33 o
  -1   3  16        7.62        6.43      3.24 o
   0   3  16       13.08       16.32      4.72 o
   1   3  16       33.39       39.42      4.39 o
   2   3  16        7.80       11.98      3.83 o
   3   3  16        6.90        8.07      4.01 o
   4   3  16        0.71        4.90      4.12 o
  -5   4  16        1.05        6.35      4.80 o
  -4   4  16        2.62       -0.08      3.79 o
  -3   4  16        3.30        3.85      2.70 o
  -2   4  16        0.77        1.41      2.67 o
  -1   4  16        2.15        3.82      2.40 o
   0   4  16       20.55       18.45      3.99 o
   1   4  16        6.39        4.46      3.62 o
   2   4  16       14.30       14.03      4.87 o
   3   4  16        7.43        4.63      6.20 o
   4   4  16        0.07        0.59      4.24 o
  -4   5  16        2.13        1.04      5.55 o
  -3   5  16        1.11        0.31      2.69 o
  -2   5  16        6.41        6.37      3.84 o
  -1   5  16        7.61        9.46      2.82 o
   0   5  16        5.38        5.92      3.78 o
   1   5  16        5.10        4.88      3.65 o
   2   5  16        1.68       -1.05      3.79 o
   3   5  16        2.66       -1.89      3.34 o
  -4   6  16        2.10        5.17      4.27 o
  -3   6  16        1.43        4.91      3.51 o
  -2   6  16        9.31       13.26      4.52 o
  -1   6  16        2.65        6.29      3.51 o
   0   6  16        7.99        4.24      3.51 o
   1   6  16        0.40        0.36      3.26 o
   2   6  16        3.48        3.40      3.91 o
   3   6  16        2.46        3.28      4.04 o
  -4   7  16        2.59        3.59      5.26 o
  -3   7  16        1.12       -1.82      3.60 o
  -2   7  16        6.96        4.27      3.29 o
  -1   7  16        5.41        2.75      3.05 o
   0   7  16        4.93        9.11      4.35 o
   1   7  16        0.13        1.02      5.59 o
   2   7  16        7.11        3.09      5.27 o
   3   7  16       11.86        3.04      5.65 o
  -3   8  16        0.37        0.97      3.12 o
  -2   8  16        0.69       -2.88      3.35 o
  -1   8  16       14.97       21.11      4.14 o
   0   8  16       16.09       23.75     10.47 o
   1   8  16        3.02       10.46      7.13 o
   2   8  16        3.36        1.91      4.26 o
  -2   9  16        8.90        7.94      4.61 o
  -1   9  16        7.76       18.62      5.69 o
   0   9  16       10.01       13.95      5.33 o
   1   9  16        1.17       -2.01      4.29 o
  -1  10  16        0.02       -0.39      3.05 o
   1  -6  17        7.23        4.30      4.75 o
   2  -6  17        0.23       -1.88      4.92 o
  -1  -5  17        6.36       -0.09      2.85 o
   0  -5  17        0.18        0.16      3.98 o
   1  -5  17        9.52        2.09      3.18 o
   2  -5  17        0.62       -1.39      2.92 o
  -4  -4  17        0.13       -4.33      6.89 o
  -1  -4  17        0.04        0.19      3.43 o
   0  -4  17        2.21        0.35      2.70 o
   1  -4  17        9.04        5.15      4.00 o
   2  -4  17       11.22       11.06      4.87 o
   3  -4  17        0.82        6.02      4.61 o
  -4  -3  17        1.75        1.43      2.46 o
  -2  -3  17        5.88       -0.26      3.36 o
  -1  -3  17        6.02       -0.07      3.08 o
   0  -3  17        1.97       -0.07      3.29 o
   1  -3  17       20.57       20.02      4.96 o
   2  -3  17        8.56       18.98      5.15 o
   3  -3  17        4.96        7.41      5.36 o
  -4  -2  17        5.34        1.51      2.42 o
  -3  -2  17        2.82        0.42      2.08 o
  -2  -2  17        0.24        0.45      1.47 o
  -1  -2  17        5.26        3.52      1.60 o
   0  -2  17        5.25        3.15      6.40 o
   1  -2  17        7.94        7.72      4.80 o
   2  -2  17       12.77       17.90      5.46 o
   3  -2  17        2.52        9.17      5.15 o
  -4  -1  17        0.38        3.94      3.65 o
  -3  -1  17        0.79       -0.65      2.09 o
  -2  -1  17       10.01        6.74      2.67 o
  -1  -1  17       17.65       17.82      3.90 o
   0  -1  17        4.53        4.23      2.21 o
   1  -1  17        1.47        0.30      1.93 o
   2  -1  17        3.53       -0.14      4.40 o
   3  -1  17        5.23        3.08      5.08 o
  -4   0  17        7.54        6.27      3.02 o
  -3   0  17        5.36        3.23      4.32 o
  -2   0  17        8.17        4.81      2.16 o
  -1   0  17        0.74        1.03      1.94 o
   0   0  17        0.32        1.93      2.05 o
   1   0  17        0.77        2.65      2.65 o
   2   0  17        3.37        1.89      3.70 o
   3   0  17        5.23        4.28      5.70 o
  -4   1  17        0.39        2.02      3.77 o
  -3   1  17        0.80        0.17      2.44 o
  -2   1  17       10.13        7.06      2.94 o
  -1   1  17       17.40       12.75      5.07 o
   0   1  17        4.40        5.91      3.01 o
   1   1  17        1.60        0.85      2.26 o
   2   1  17        3.51        3.58      3.20 o
   3   1  17        5.28        2.96      3.22 o
  -4   2  17        5.50       11.45      3.38 o
  -3   2  17        2.80        0.59      2.04 o
  -2   2  17        0.20       -0.14      1.86 o
  -1   2  17        5.39        5.19      2.71 o
   0   2  17        5.25        6.76      2.48 o
   1   2  17        7.98       12.96      3.61 o
   2   2  17       12.86       21.34      4.26 o
   3   2  17        2.46        1.63      4.13 o
  -4   3  17        1.68        5.44      6.49 o
  -3   3  17        1.79        0.74      2.31 o
  -2   3  17        5.89        4.98      2.83 o
  -1   3  17        6.01        3.03      2.34 o
   0   3  17        2.07        4.25      3.02 o
   1   3  17       20.52       21.06      5.19 o
   2   3  17        8.31       15.71      5.46 o
   3   3  17        5.07        6.84      4.12 o
  -4   4  17        0.16        0.43      2.72 o
  -3   4  17        7.34        5.58      4.03 o
  -2   4  17        4.70        5.32      2.92 o
  -1   4  17        0.05        0.34      2.24 o
   0   4  17        2.27        0.70      2.91 o
   1   4  17        8.96        8.60      3.85 o
   2   4  17       11.35       17.97      4.54 o
   3   4  17        0.78        0.79      3.90 o
  -3   5  17        2.84        2.80      3.12 o
  -2   5  17        0.96       -1.01      2.63 o
  -1   5  17        6.58       11.43      3.43 o
   0   5  17        0.20       -1.28      2.49 o
   1   5  17        9.41        1.18      4.15 o
   2   5  17        0.61        1.06      3.04 o
  -3   6  17        3.81        1.27      2.97 o
  -2   6  17       10.33       14.31      4.38 o
  -1   6  17        8.03        6.40      3.38 o
   0   6  17        0.94        3.14      3.88 o
   1   6  17        7.12        0.71      3.78 o
   2   6  17        0.24        0.80      5.64 o
  -2   7  17        3.66       11.86      3.95 o
  -1   7  17        9.98       10.03      3.73 o
   0   7  17        2.01        4.84      4.26 o
   1   7  17        0.26        0.34      3.22 o
  -1   8  17        0.95        5.65      5.50 o
   0   8  17        1.76        5.88      9.47 o
  -1  -4  18        0.44       -0.12      2.68 o
   0  -4  18        5.42        0.00      5.55 o
   1  -4  18        2.70       -0.54      5.53 o
  -2  -3  18        8.28        0.24      3.74 o
  -1  -3  18        6.83        0.16      3.58 o
   0  -3  18       19.05       28.86      4.66 o
   1  -3  18       15.61       13.57      5.15 o
  -2  -2  18       11.73       -0.35      3.98 o
  -1  -2  18       10.56       -0.21      3.65 o
   0  -2  18       34.18       35.80      5.74 o
   1  -2  18        6.02       13.71      4.92 o
   2  -2  18        0.11       -1.13      4.49 o
  -3  -1  18        1.96        0.10      1.97 o
  -2  -1  18        7.12        2.64      2.44 o
  -1  -1  18        1.09       -0.38      3.34 o
   0  -1  18       15.55        0.56      5.08 o
   1  -1  18        9.78       25.19      5.46 o
   2  -1  18        3.82       16.94      5.55 o
  -3   0  18        9.66        2.31      2.62 o
  -2   0  18        0.19       -0.99      1.87 o
  -1   0  18        0.34        0.29      1.67 o
   0   0  18       29.27       24.27      8.53 o
   1   0  18        7.99        6.00      5.22 o
   2   0  18        3.93        5.72      5.53 o
  -3   1  18        1.91        0.68      2.28 o
  -2   1  18        7.16        4.15      2.68 o
  -1   1  18        1.14        0.85      1.84 o
   0   1  18       15.41       13.44      5.03 o
   1   1  18        9.62        9.22      3.16 o
   2   1  18        3.92        4.13      3.51 o
  -3   2  18       12.63        6.21      6.33 o
  -2   2  18       11.74        5.61      3.47 o
  -1   2  18       10.49        2.60      2.65 o
   0   2  18       34.23       41.39      4.67 o
   1   2  18        5.95        5.41      3.23 o
   2   2  18        0.12        4.30      4.13 o
  -3   3  18        3.72        3.44      3.27 o
  -2   3  18        8.08        6.37      3.16 o
  -1   3  18        6.96        5.96      3.33 o
   0   3  18       18.89       11.57      4.67 o
   1   3  18       15.40       20.71      5.02 o
  -2   4  18        4.99        6.09      4.59 o
  -1   4  18        0.41        0.86      2.29 o
   0   4  18        5.35        6.25      3.96 o
   1   4  18        2.77        4.86     11.10 o
  -2   5  18        5.29        3.15      3.51 o
  -1   5  18        0.08        3.24      3.33 o
   0   5  18        1.55        6.54      3.26 o
 
